# Supplementary material for: The m6A-suppressed P2RX6 activation promotes renal cancer cells migration and invasion through ATP-induced Ca2+ influx modulating ERK1/2 phosphorylation and MMP9 signaling pathway
Source: J Exp Clin Cancer Res. 2019 Jun 3;38:233. doi: 10.1186/s13046-019-1223-y (PMC6547495; doi:10.1186/s13046-019-1223-y)
Supplement: Supplementary file 2 — Table S2. TCGA Clinical data. (XLSX 59 kb) (XLSX 58 kb) [file 13046_2019_1223_MOESM2_ESM.xlsx]

## Sheet: tumor
	Table S2
	TCGA KIRC clinical data
	sample	P2RX6	MMP9	_OS	gender	neoplasm_histologic_grade	pathologic_M	NO.pathologic_M	pathologic_N	pathologic_T	No.pathologic_T	pathologic_stage	year_of_initia	pathologic_stage
	TCGA-3Z-A93Z-01	3.6914	6.6273	385	MALE	G2	M0	0	N0	T1a	1	Stage I	2013	1
	TCGA-A3-3306-01	0	7.7007	1120	MALE	G3	M0	0	N0	T1b	1	Stage I	2005	1
	TCGA-A3-3311-01	1.5854	7.5553	1191	MALE	G2	M0	0	NX	T1	1	Stage I	2005	1
	TCGA-A3-3313-01	1.3453	4.3678	735	MALE	G3	M0	0	N0	T1b	1	Stage I	2005	1
	TCGA-A3-3319-01	5.27	4.9371	1130	MALE	G2	M0	0	NX	T1b	1	Stage I	2006	1
	TCGA-A3-3320-01	2.3914	6.8404	1508	FEMALE	G1	M0	0	NX	T1b	1	Stage I	2005	1
	TCGA-A3-3322-01	3.2564	5.7738	1478	MALE	G2	M0	0	NX	T1a	1	Stage I	2006	1
	TCGA-A3-3323-01	1.2903	6.7547	1106	MALE	G1	M0	0	NX	T1b	1	Stage I	2006	1
	TCGA-A3-3324-01	1.4582	8.1539	1186	MALE	G3	M0	0	NX	T1b	1	Stage I	2006	1
	TCGA-A3-3325-01	3.7609	6.6494	1170	MALE	G2	M0	0	NX	T1a	1	Stage I	2006	1
	TCGA-A3-3326-01	2.2202	8.4868	1137	MALE	G1	M0	0	NX	T1a	1	Stage I	2006	1
	TCGA-A3-3328-01	0	6.5026	1385	MALE	G2	M0	0	N0	T1b	1	Stage I	2007	1
	TCGA-A3-3329-01	2.1985	5.3536	1624	MALE	G2	M0	0	N0	T1b	1	Stage I	2007	1
	TCGA-A3-3331-01	1.707	5.2559	1485	FEMALE	G2	M0	0	N0	T1	1	Stage I	2005	1
	TCGA-A3-3346-01	3.4757	9.5672	137	MALE	G3	M0	0	NX	T1b	1	Stage I	2005	1
	TCGA-A3-3349-01	3.0499	7.3755	1385	FEMALE	G2	M0	0	N0	T1b	1	Stage I	2006	1
	TCGA-A3-3358-01	2.1695	7.0097	1307	FEMALE	G2	M0	0	N0	T1a	1	Stage I	2005	1
	TCGA-A3-3359-01	1.8948	6.7234	2504	FEMALE	G2	M0	0	N0	T1a	1	Stage I	2005	1
	TCGA-A3-3362-01	2.6925	6.0667	1559	FEMALE	G2	M0	0	N0	T1a	1	Stage I	2005	1
	TCGA-A3-3365-01	2.7054	6.896	873	MALE	G2	M0	0	NX	T1a	1	Stage I	2006	1
	TCGA-A3-3367-01	2.1288	5.7064	2270	MALE	G3	M0	0	N0	T1b	1	Stage I	2006	1
	TCGA-A3-3370-01	3.2823	6.7539	2274	FEMALE	G2	M0	0	N0	T1b	1	Stage I	2006	1
	TCGA-A3-3373-01	1.2782	7.0397	1621	FEMALE	G3	M0	0	N0	T1b	1	Stage I	2007	1
	TCGA-A3-3374-01	2.312	15.7832	1314	FEMALE	G2	M0	0	N0	T1b	1	Stage I	2005	1
	TCGA-A3-3376-01	3.1205	6.7878	1696	MALE	G2	M0	0	N0	T1a	1	Stage I	2006	1
	TCGA-A3-3378-01	0.4572	9.5995	630	MALE	G3	M0	0	N0	T1	1	Stage I	2006	1
	TCGA-A3-3380-01	2.6807	9.2561	567	MALE	G2	M0	0	N0	T1	1	Stage I	2007	1
	TCGA-A3-3382-01	2.4307	4.3897	574	MALE	G3	M0	0	NX	T1b	1	Stage I	2007	1
	TCGA-A3-3383-01	3.092	6.9176	861	MALE	G2	M0	0	NX	T1	1	Stage I	2006	1
	TCGA-A3-3385-01	1.7255	7.2093	1993	FEMALE	G2	M0	0	N0	T1a	1	Stage I	2007	1
	TCGA-A3-3387-01	2.7079	6.1228	617	MALE	G2	M0	0	N0	T1a	1	Stage I	2006	1
	TCGA-AK-3425-01	2.4625	9.9234	3343	MALE	G2	M0	0	N0	T1	1	Stage I	2000	1
	TCGA-AK-3427-01	1.107	2.3331	3583	MALE	GX	M0	0	N0	T1a	1	Stage I	2004	1
	TCGA-AK-3434-01	1.4288	8.4213	2087	MALE	G2	M0	0	NX	T1b	1	Stage I	2004	1
	TCGA-AK-3440-01	1.4234	4.9671	2865	MALE	G3	M0	0	NX	T1a	1	Stage I	2005	1
	TCGA-AK-3444-01	0.9435	5.7028	1471	FEMALE	G2	M0	0	NX	T1b	1	Stage I	2006	1
	TCGA-AK-3450-01	1.0929	5.7914	1779	FEMALE	G2	M0	0	N0	T1a	1	Stage I	2006	1
	TCGA-AK-3454-01	1.1048	7.4728	874	MALE	G3	M0	0	NX	T1b	1	Stage I	2006	1
	TCGA-AK-3458-01	1.1421	5.4142	1168	MALE	G3	M0	0	NX	T1b	1	Stage I	2007	1
	TCGA-AK-3460-01	2.8364	5.9782	2508	MALE	G2	M0	0	NX	T1a	1	Stage I	2007	1
	TCGA-AK-3461-01	2.6621	6.3814	2217	MALE	G2	M0	0	NX	T1a	1	Stage I	2007	1
	TCGA-AK-3465-01	2.7996	6.0479	369	FEMALE	GX	M0	0	NX	T1b	1	Stage I	2008	1
	TCGA-AS-3777-01	4.099	8.1152	1238	MALE	0	M0	0	NX	T1a	1	Stage I	2009	1
	TCGA-AS-3778-01	2.0632	6.3305	43	MALE	G1	M0	0	NX	T1a	1	Stage I	2010	1
	TCGA-B0-4823-01	2.2436	7.4612	454	MALE	G2	M0	0	N0	T1a	1	Stage I	2002	1
	TCGA-B0-4824-01	3.0977	7.1253	1657	FEMALE	G3	M0	0	N0	T1a	1	Stage I	2002	1
	TCGA-B0-4833-01	3.3157	8.7123	2386	FEMALE	G2	M0	0	N0	T1b	1	Stage I	2003	1
	TCGA-B0-4834-01	0.5688	3.762	2090	MALE	G3	M0	0	N0	T1a	1	Stage I	2003	1
	TCGA-B0-4837-01	2.9485	12.4726	1378	MALE	G3	M0	0	N0	T1b	1	Stage I	2003	1
	TCGA-B0-4838-01	1.388	5.2552	834	FEMALE	G3	M0	0	N0	T1b	1	Stage I	2003	1
	TCGA-B0-4839-01	1.5827	6.6831	1639	FEMALE	G2	M0	0	N0	T1b	1	Stage I	2003	1
	TCGA-B0-4945-01	2.0538	6.537	2145	FEMALE	G2	M0	0	N0	T1a	1	Stage I	2003	1
	TCGA-B0-5077-01	1.5882	10.4325	1317	MALE	G3	M0	0	N0	T1a	1	Stage I	2005	1
	TCGA-B0-5083-01	1.0735	7.7389	1045	MALE	G3	M0	0	N0	T1a	1	Stage I	2005	1
	TCGA-B0-5088-01	2.8287	9.0263	563	MALE	G3	M0	0	N0	T1b	1	Stage I	2006	1
	TCGA-B0-5098-01	1.6051	7.2651	1584	FEMALE	G3	M0	0	NX	T1	1	Stage I	1998	1
	TCGA-B0-5102-01	1.6768	6.9674	2764	FEMALE	G3	M0	0	NX	T1	1	Stage I	1999	1
	TCGA-B0-5104-01	2.1992	5.8372	2752	FEMALE	G2	M0	0	N0	T1	1	Stage I	2002	1
	TCGA-B0-5106-01	3.0346	8.5544	1598	MALE	G2	M0	0	N0	T1a	1	Stage I	2004	1
	TCGA-B0-5110-01	2.7906	7.4834	2009	FEMALE	G2	M0	0	N0	T1a	1	Stage I	2009	1
	TCGA-B0-5117-01	1.7866	4.983	1608	MALE	G2	M0	0	NX	T1b	1	Stage I	2010	1
	TCGA-B0-5119-01	1.7814	5.7988	1552	FEMALE	G2	M0	0	N0	T1b	1	Stage I	2010	1
	TCGA-B0-5120-01	2.3509	6.6139	1169	FEMALE	G2	M0	0	N0	T1a	1	Stage I	2010	1
	TCGA-B0-5121-01	2.7148	7.4914	1485	MALE	G2	M0	0	N0	T1b	1	Stage I	2010	1
	TCGA-B0-5399-01	2.4982	8.278	1411	MALE	G2	M0	0	N0	T1b	1	Stage I	2010	1
	TCGA-B0-5690-01	2.2103	9.3097	3392	FEMALE	G1	M0	0	NX	T1b	1	Stage I	2004	1
	TCGA-B0-5691-01	3.2929	9.403	3431	FEMALE	G3	M0	0	N0	T1a	1	Stage I	2002	1
	TCGA-B0-5693-01	1.1123	5.4463	4074	FEMALE	G2	M0	0	NX	T1b	1	Stage I	2003	1
	TCGA-B0-5695-01	1.3369	7.4358	2150	FEMALE	G2	M0	0	N0	T1b	1	Stage I	2007	1
	TCGA-B0-5697-01	1.6941	7.6734	2630	MALE	G2	M0	0	N0	T1a	1	Stage I	2007	1
	TCGA-B0-5698-01	2.1118	5.8449	3631	MALE	G3	M0	0	N0	T1b	1	Stage I	2005	1
	TCGA-B0-5699-01	3.0761	7.2426	3841	MALE	G2	M0	0	N0	T1	1	Stage I	2003	1
	TCGA-B0-5700-01	2.4855	7.033	1790	MALE	G2	M0	0	N0	T1a	1	Stage I	2009	1
	TCGA-B0-5702-01	8.1768	8.9583	2172	MALE	G2	M0	0	N0	T1b	1	Stage I	2007	1
	TCGA-B0-5703-01	2.1918	6.7002	2246	MALE	G3	M0	0	N0	T1b	1	Stage I	2009	1
	TCGA-B0-5705-01	2.3497	7.3264	4537	FEMALE	G2	M0	0	N0	T1	1	Stage I	2002	1
	TCGA-B0-5707-01	2.4122	8.9906	3744	FEMALE	G3	M0	0	N0	T1a	1	Stage I	2004	1
	TCGA-B0-5710-01	0.8696	11.9301	2430	MALE	G2	M0	0	N0	T1b	1	Stage I	2008	1
	TCGA-B0-5812-01	2.2016	4.8157	3834	MALE	G3	M0	0	NX	T1b	1	Stage I	2003	1
	TCGA-B2-3924-01	1.7297	7.3906	1092	MALE	G2	M0	0	NX	T1b	1	Stage I	2010	1
	TCGA-B2-4098-01	3.6649	11.4581	51	FEMALE	G2	M0	0	NX	T1b	1	Stage I	2010	1
	TCGA-B2-4099-01	0.8915	6.8687	972	MALE	G3	M0	0	NX	T1a	1	Stage I	2010	1
	TCGA-B2-4102-01	0.4397	5.1228	952	MALE	G2	M0	0	NX	T1b	1	Stage I	2010	1
	TCGA-B2-5633-01	0.9789	8.0019	963	MALE	G2	M0	0	N0	T1b	1	Stage I	2010	1
	TCGA-B2-5635-01	1.5758	3.894	755	MALE	G2	M0	0	NX	T1a	1	Stage I	2010	1
	TCGA-B2-5636-01	2.2403	5.8392	919	MALE	G2	M0	0	NX	T1a	1	Stage I	2010	1
	TCGA-B2-5641-01	0.4486	6.8879	656	MALE	G3	M0	0	N0	T1a	1	Stage I	2010	1
	TCGA-B4-5378-01	1.7928	5.0327	175	MALE	G2	M0	0	N0	T1	1	Stage I	2010	1
	TCGA-B4-5834-01	3.0233	4.8217	26	MALE	G1	M0	0	N0	T1	1	Stage I	2010	1
	TCGA-B4-5835-01	2.0116	6.3569	16	FEMALE	G2	M0	0	N0	T1	1	Stage I	2010	1
	TCGA-B4-5836-01	0.9988	8.5701	141	FEMALE	G2	M0	0	N0	T1b	1	Stage I	2010	1
	TCGA-B4-5843-01	1.16	7.3824	11	MALE	G2	M0	0	N0	T1	1	Stage I	2010	1
	TCGA-B8-4146-01	0	4.106	511	FEMALE	G2	M0	0	NX	T1b	1	Stage I	2009	1
	TCGA-B8-4148-01	2.4461	6.1438	1520	FEMALE	G3	M0	0	N0	T1a	1	Stage I	2009	1
	TCGA-B8-4154-01	0.4801	4.8982	1380	FEMALE	G2	M0	0	N0	T1a	1	Stage I	2010	1
	TCGA-B8-4619-01	1.5007	6.3489	523	MALE	G2	M0	0	N0	T1a	1	Stage I	2010	1
	TCGA-B8-4621-01	2.303	7.7111	788	MALE	G3	M0	0	N0	T1b	1	Stage I	2010	1
	TCGA-B8-5159-01	0.8653	7.9829	722	FEMALE	G3	M0	0	N0	T1a	1	Stage I	2010	1
	TCGA-B8-5165-01	2.4763	7.3929	737	MALE	G2	M0	0	N0	T1a	1	Stage I	2010	1
	TCGA-B8-5545-01	2.294	8.4242	1525	MALE	G2	M0	0	N0	T1a	1	Stage I	2010	1
	TCGA-B8-5546-01	0.9993	3.1686	505	FEMALE	G2	M0	0	N0	T1b	1	Stage I	2010	1
	TCGA-B8-5549-01	1.9577	6.4518	194	MALE	G3	M0	0	N0	T1b	1	Stage I	2010	1
	TCGA-B8-5551-01	1.9044	10.8879	16	FEMALE	G3	M0	0	N0	T1b	1	Stage I	2010	1
	TCGA-B8-5552-01	1.9442	9.3935	1046	FEMALE	G2	M0	0	NX	T1b	1	Stage I	2010	1
	TCGA-B8-5553-01	0.8041	7.711	435	FEMALE	G2	M0	0	N0	T1b	1	Stage I	2010	1
	TCGA-B8-A7U6-01	2.2637	10.2849	495	FEMALE	G3	0	0	NX	T1a	1	Stage I	2013	1
	TCGA-B8-A8YJ-01	3.7974	8.5048	431	FEMALE	G2	0	0	NX	T1b	1	Stage I	2013	1
	TCGA-BP-4158-01	1.8447	6.1581	3377	MALE	G2	M0	0	N0	T1b	1	Stage I	2001	1
	TCGA-BP-4159-01	1.1217	6.9391	2601	MALE	G2	M0	0	N0	T1b	1	Stage I	2002	1
	TCGA-BP-4161-01	1.29	8.3716	2746	MALE	G3	M0	0	NX	T1b	1	Stage I	2002	1
	TCGA-BP-4162-01	0.9215	6.9843	3074	FEMALE	G2	M0	0	N0	T1b	1	Stage I	2002	1
	TCGA-BP-4165-01	2.0016	7.1365	3037	FEMALE	G1	M0	0	N0	T1b	1	Stage I	2002	1
	TCGA-BP-4170-01	1.1692	7.3071	2343	FEMALE	G2	M0	0	N0	T1b	1	Stage I	2003	1
	TCGA-BP-4176-01	0	10.3047	1955	MALE	G2	M0	0	NX	T1b	1	Stage I	2005	1
	TCGA-BP-4177-01	2.9061	5.192	1670	MALE	G2	M0	0	NX	T1a	1	Stage I	2005	1
	TCGA-BP-4325-01	1.3339	5.0583	2964	FEMALE	G2	M0	0	N0	T1b	1	Stage I	2001	1
	TCGA-BP-4326-01	1.9854	10.322	1625	FEMALE	G2	M0	0	N0	T1b	1	Stage I	2002	1
	TCGA-BP-4331-01	1.5053	8.2786	2454	MALE	G2	M0	0	N0	T1a	1	Stage I	2002	1
	TCGA-BP-4338-01	4.4572	7.5864	2859	MALE	G3	M0	0	N0	T1b	1	Stage I	2003	1
	TCGA-BP-4340-01	1.7448	6.0371	562	FEMALE	G2	M0	0	N0	T1b	1	Stage I	2003	1
	TCGA-BP-4344-01	3.4481	4.9044	1666	FEMALE	G2	M0	0	NX	T1a	1	Stage I	2006	1
	TCGA-BP-4349-01	3.0099	8.2231	372	FEMALE	G2	M0	0	NX	T1a	1	Stage I	2006	1
	TCGA-BP-4353-01	1.56	9.2147	375	MALE	G2	M0	0	N0	T1	1	Stage I	2007	1
	TCGA-BP-4756-01	0.7732	8.8199	374	FEMALE	G2	M0	0	N0	T1b	1	Stage I	2003	1
	TCGA-BP-4758-01	2.5018	7.3799	2208	MALE	G2	M0	0	NX	T1a	1	Stage I	2004	1
	TCGA-BP-4759-01	1.2141	6.8227	2372	MALE	G2	M0	0	NX	T1a	1	Stage I	2004	1
	TCGA-BP-4760-01	3.0506	11.1589	2361	MALE	G2	M0	0	NX	T1a	1	Stage I	2004	1
	TCGA-BP-4762-01	5.2514	7.453	1343	MALE	G3	M0	0	NX	T1a	1	Stage I	2004	1
	TCGA-BP-4763-01	2.3257	5.6657	1270	FEMALE	G2	M0	0	NX	T1a	1	Stage I	2004	1
	TCGA-BP-4765-01	3.0605	3.1668	2184	MALE	G2	M0	0	NX	T1a	1	Stage I	2004	1
	TCGA-BP-4766-01	2.1861	7.9902	1462	FEMALE	G3	M0	0	NX	T1a	1	Stage I	2004	1
	TCGA-BP-4768-01	2.0896	7.4716	400	FEMALE	G2	M0	0	N0	T1a	1	Stage I	2005	1
	TCGA-BP-4769-01	3.3478	6.8693	1876	MALE	G2	M0	0	NX	T1a	1	Stage I	2005	1
	TCGA-BP-4774-01	2.9817	4.7432	1885	FEMALE	G2	M0	0	NX	T1a	1	Stage I	2005	1
	TCGA-BP-4775-01	2.2598	7.7774	1843	FEMALE	G2	M0	0	NX	T1a	1	Stage I	2005	1
	TCGA-BP-4776-01	3.538	5.6594	411	MALE	G2	M0	0	NX	T1a	1	Stage I	2005	1
	TCGA-BP-4777-01	2.1837	8.2782	1731	MALE	G3	M0	0	NX	T1a	1	Stage I	2005	1
	TCGA-BP-4781-01	3.1513	10.6138	2080	MALE	G3	M0	0	NX	T1a	1	Stage I	2005	1
	TCGA-BP-4782-01	1.9806	6.4881	354	FEMALE	G2	M0	0	NX	T1a	1	Stage I	2005	1
	TCGA-BP-4784-01	1.3743	9.4965	1854	FEMALE	G2	M0	0	NX	T1a	1	Stage I	2005	1
	TCGA-BP-4789-01	1.6433	5.9265	1489	MALE	G2	M0	0	NX	T1a	1	Stage I	2007	1
	TCGA-BP-4790-01	1.2396	10.1051	1111	MALE	G2	M0	0	NX	T1a	1	Stage I	2007	1
	TCGA-BP-4795-01	4.2088	6.9744	620	FEMALE	G2	M0	0	N0	T1a	1	Stage I	2007	1
	TCGA-BP-4801-01	2.5024	7.44	1124	MALE	G2	M0	0	NX	T1a	1	Stage I	2007	1
	TCGA-BP-4804-01	2.8697	12.608	1459	MALE	G2	M0	0	NX	T1b	1	Stage I	2008	1
	TCGA-BP-4807-01	2.801	6.692	211	MALE	G3	M0	0	NX	T1a	1	Stage I	2008	1
	TCGA-BP-4959-01	1.6859	9.5805	2660	MALE	G3	M0	0	NX	T1b	1	Stage I	2003	1
	TCGA-BP-4961-01	1.5462	6.0627	1935	MALE	G2	M0	0	NX	T1a	1	Stage I	2005	1
	TCGA-BP-4963-01	1.6724	9.13	1834	MALE	G3	M0	0	NX	T1b	1	Stage I	2005	1
	TCGA-BP-4964-01	1.7096	8.5731	1862	FEMALE	G2	M0	0	N0	T1a	1	Stage I	2005	1
	TCGA-BP-4965-01	1.115	5.1785	1871	MALE	G2	M0	0	NX	T1a	1	Stage I	2005	1
	TCGA-BP-4968-01	2.9054	8.9869	1746	MALE	G3	M0	0	N0	T1b	1	Stage I	2006	1
	TCGA-BP-4969-01	2.1164	6.5986	1794	FEMALE	G2	M0	0	NX	T1a	1	Stage I	2006	1
	TCGA-BP-4975-01	2.0202	7.5045	1433	MALE	G3	M0	0	NX	T1b	1	Stage I	2006	1
	TCGA-BP-4976-01	1.4647	7.6248	1632	MALE	G3	M0	0	NX	T1a	1	Stage I	2006	1
	TCGA-BP-4977-01	3.642	5.9931	454	MALE	G3	M0	0	NX	T1b	1	Stage I	2006	1
	TCGA-BP-4982-01	1.6551	6.2266	1014	MALE	G3	M0	0	NX	T1b	1	Stage I	2006	1
	TCGA-BP-4986-01	1.7958	9.601	785	MALE	G3	M0	0	N0	T1a	1	Stage I	2006	1
	TCGA-BP-4987-01	2.6523	5.6022	1124	FEMALE	G2	M0	0	NX	T1b	1	Stage I	2006	1
	TCGA-BP-4988-01	4.0186	8.0069	828	MALE	G2	M0	0	N0	T1a	1	Stage I	2007	1
	TCGA-BP-4991-01	2.3876	8.1528	1413	MALE	G2	M0	0	NX	T1a	1	Stage I	2007	1
	TCGA-BP-4992-01	2.8326	8.09	501	MALE	G4	M0	0	NX	T1b	1	Stage I	2007	1
	TCGA-BP-4993-01	1.7547	5.1469	177	MALE	G3	M0	0	NX	T1a	1	Stage I	2007	1
	TCGA-BP-4994-01	1.3747	5.6474	1308	MALE	G3	M0	0	NX	T1a	1	Stage I	2007	1
	TCGA-BP-4995-01	2.3011	6.0025	1371	MALE	G3	M0	0	N0	T1b	1	Stage I	2007	1
	TCGA-BP-4998-01	2.0604	6.1968	932	MALE	G3	M0	0	NX	T1a	1	Stage I	2007	1
	TCGA-BP-4999-01	3.4937	5.9616	1266	MALE	G2	M0	0	NX	T1a	1	Stage I	2007	1
	TCGA-BP-5000-01	2.3427	8.1256	563	MALE	G3	M0	0	NX	T1b	1	Stage I	2007	1
	TCGA-BP-5001-01	3.2376	5.0763	1177	FEMALE	G2	M0	0	NX	T1b	1	Stage I	2007	1
	TCGA-BP-5004-01	1.0338	12.2016	1126	MALE	G3	M0	0	NX	T1a	1	Stage I	2007	1
	TCGA-BP-5006-01	2.0694	6.1631	840	MALE	G2	M0	0	N0	T1a	1	Stage I	2007	1
	TCGA-BP-5008-01	2.9815	8.6084	1071	MALE	G2	M0	0	NX	T1a	1	Stage I	2007	1
	TCGA-BP-5009-01	1.0882	7.7779	1092	MALE	G3	M0	0	NX	T1b	1	Stage I	2007	1
	TCGA-BP-5168-01	2.4267	7.9786	1463	MALE	G2	M0	0	NX	T1a	1	Stage I	2002	1
	TCGA-BP-5169-01	1.8086	11.0468	193	MALE	G4	M0	0	N0	T1b	1	Stage I	2004	1
	TCGA-BP-5170-01	0.9679	7.6836	2412	MALE	G2	M0	0	NX	T1a	1	Stage I	2004	1
	TCGA-BP-5173-01	2.1041	7.79	62	MALE	G2	M0	0	NX	T1a	1	Stage I	2004	1
	TCGA-BP-5174-01	0.4936	8.7296	2257	FEMALE	G2	M0	0	NX	T1a	1	Stage I	2004	1
	TCGA-BP-5175-01	2.2417	10.2289	932	MALE	G3	M0	0	NX	T1a	1	Stage I	2004	1
	TCGA-BP-5176-01	1.5613	7.4907	1590	FEMALE	G2	M0	0	NX	T1a	1	Stage I	2004	1
	TCGA-BP-5177-01	3.3222	9.6117	293	FEMALE	G3	M0	0	NX	T1a	1	Stage I	2004	1
	TCGA-BP-5180-01	0.4339	5.3823	2263	MALE	G2	M0	0	NX	T1a	1	Stage I	2004	1
	TCGA-BP-5181-01	1.9779	6.6677	1495	FEMALE	G2	M0	0	NX	T1b	1	Stage I	2006	1
	TCGA-BP-5182-01	2.1785	9.7705	1165	MALE	G3	M0	0	N0	T1a	1	Stage I	2007	1
	TCGA-BP-5184-01	3.3174	6.2711	1133	MALE	G3	M0	0	NX	T1a	1	Stage I	2007	1
	TCGA-BP-5185-01	3.1185	8.5532	1132	MALE	G3	M0	0	NX	T1a	1	Stage I	2007	1
	TCGA-BP-5186-01	3.1076	4.4065	693	FEMALE	G2	M0	0	N0	T1a	1	Stage I	2007	1
	TCGA-BP-5187-01	2.6067	5.0758	406	MALE	G2	M0	0	NX	T1a	1	Stage I	2007	1
	TCGA-BP-5189-01	1.281	8.211	822	MALE	G4	M0	0	NX	T1b	1	Stage I	2007	1
	TCGA-BP-5190-01	1.2525	5.5989	1011	MALE	G3	M0	0	NX	T1a	1	Stage I	2007	1
	TCGA-BP-5192-01	0.9881	4.5621	714	MALE	G2	M0	0	NX	T1a	1	Stage I	2007	1
	TCGA-BP-5194-01	1.5612	8.7601	408	MALE	G2	M0	0	NX	T1a	1	Stage I	2008	1
	TCGA-BP-5195-01	1.7348	8.7384	749	MALE	G2	M0	0	NX	T1a	1	Stage I	2008	1
	TCGA-BP-5196-01	3.5199	11.0982	1018	MALE	G2	M0	0	NX	T1a	1	Stage I	2008	1
	TCGA-CJ-4634-01	1.4527	9.0187	3498	FEMALE	G2	M0	0	NX	T1b	1	Stage I	2004	1
	TCGA-CJ-4635-01	1.9996	10.3934	1416	MALE	G3	M0	0	NX	T1b	1	Stage I	2004	1
	TCGA-CJ-4872-01	1.9488	9.5119	326	MALE	G4	M0	0	N0	T1b	1	Stage I	2004	1
	TCGA-CJ-4874-01	1.0699	6.127	2283	FEMALE	G3	M0	0	N0	T1b	1	Stage I	2004	1
	TCGA-CJ-4886-01	2.364	7.5285	1952	FEMALE	G3	M0	0	NX	T1a	1	Stage I	2005	1
	TCGA-CJ-4889-01	3.5228	8.2717	1946	FEMALE	G4	M0	0	NX	T1a	1	Stage I	2005	1
	TCGA-CJ-4892-01	2.7725	6.7129	1521	FEMALE	G2	M0	0	N0	T1b	1	Stage I	2005	1
	TCGA-CJ-4893-01	1.9113	8.509	750	FEMALE	G3	M0	0	NX	T1b	1	Stage I	2005	1
	TCGA-CJ-4899-01	3.5865	5.8917	1528	MALE	G2	M0	0	NX	T1b	1	Stage I	2006	1
	TCGA-CJ-4903-01	2.7078	5.5295	1559	MALE	G3	M0	0	NX	T1b	1	Stage I	2006	1
	TCGA-CJ-4905-01	1.7608	8.4722	1496	FEMALE	G2	M0	0	NX	T1a	1	Stage I	2006	1
	TCGA-CJ-4908-01	2.0236	8.672	1531	MALE	G2	M0	0	NX	T1a	1	Stage I	2006	1
	TCGA-CJ-4920-01	4.1519	9.9537	139	FEMALE	G2	M0	0	NX	T1b	1	Stage I	2004	1
	TCGA-CJ-5671-01	2.9878	11.6148	3987	MALE	G3	M0	0	NX	T1a	1	Stage I	2004	1
	TCGA-CJ-5672-01	1.1817	6.4471	2190	MALE	G3	M0	0	NX	T1a	1	Stage I	2004	1
	TCGA-CJ-5683-01	3.2147	6.7465	1889	MALE	G3	M0	0	NX	T1b	1	Stage I	2004	1
	TCGA-CJ-5686-01	0.6906	9.641	2038	FEMALE	G3	M0	0	NX	T1b	1	Stage I	2005	1
	TCGA-CJ-5689-01	2.7748	9.7958	1620	MALE	G4	M0	0	NX	T1b	1	Stage I	2005	1
	TCGA-CJ-6027-01	0.7963	7.6772	3615	MALE	G4	M0	0	NX	T1a	1	Stage I	2003	1
	TCGA-CJ-6030-01	1.3894	8.4627	2299	MALE	G3	M0	0	N0	T1a	1	Stage I	2003	1
	TCGA-CJ-6031-01	2.8147	8.9854	1906	MALE	G3	M0	0	NX	T1b	1	Stage I	2003	1
	TCGA-CW-5581-01	1.4244	7.2565	2799	MALE	G3	M0	0	NX	T1b	1	Stage I	2003	1
	TCGA-CW-5583-01	2.3189	5.7573	2489	FEMALE	G2	M0	0	NX	T1a	1	Stage I	2003	1
	TCGA-CW-5588-01	2.4159	10.6624	2017	FEMALE	G2	M0	0	NX	T1a	1	Stage I	2004	1
	TCGA-CW-5589-01	0.8084	6.1084	2378	MALE	G2	M0	0	NX	T1a	1	Stage I	2004	1
	TCGA-CW-6088-01	2.3644	5.8298	3222	MALE	G2	M0	0	N0	T1b	1	Stage I	2003	1
	TCGA-CW-6090-01	1.6333	11.5409	2552	MALE	G3	M0	0	NX	T1b	1	Stage I	2003	1
	TCGA-CW-6093-01	1.7008	5.3755	3146	MALE	G1	M0	0	NX	T1a	1	Stage I	2004	1
	TCGA-CZ-4853-01	1.0818	5.5219	774	MALE	G2	M0	0	NX	T1a	1	Stage I	2005	1
	TCGA-CZ-4854-01	1.6808	10.9709	1404	MALE	G2	M0	0	N0	T1b	1	Stage I	2005	1
	TCGA-CZ-4856-01	2.3453	5.0475	18	FEMALE	G2	M0	0	N0	T1b	1	Stage I	2005	1
	TCGA-CZ-4859-01	0.5972	5.6505	1787	FEMALE	G2	M0	0	N0	T1	1	Stage I	2005	1
	TCGA-CZ-4862-01	0.9316	8.3421	3271	MALE	G2	M0	0	NX	T1b	1	Stage I	2006	1
	TCGA-CZ-4865-01	1.7904	6.6417	166	FEMALE	G2	M0	0	NX	T1a	1	Stage I	2006	1
	TCGA-CZ-4866-01	1.5006	3.9241	3267	FEMALE	G3	M0	0	NX	T1	1	Stage I	2006	1
	TCGA-CZ-5982-01	1.4423	6.1858	2439	FEMALE	G2	M0	0	NX	T1a	1	Stage I	2005	1
	TCGA-CZ-5984-01	1.2146	7.712	2067	MALE	G3	M0	0	N0	T1b	1	Stage I	2005	1
	TCGA-CZ-5986-01	1.6493	4.8469	373	MALE	G3	M0	0	N0	T1	1	Stage I	2006	1
	TCGA-CZ-5988-01	1.0877	9.3474	693	MALE	G2	M0	0	N0	T1b	1	Stage I	2006	1
	TCGA-DV-5565-01	1.939	7.9381	1329	MALE	G2	M0	0	NX	T1a	1	Stage I	2007	1
	TCGA-DV-5566-01	1.8288	7.4391	1398	FEMALE	G2	M0	0	NX	T1a	1	Stage I	2007	1
	TCGA-DV-5567-01	0	7.1124	2004	FEMALE	G2	M0	0	NX	T1a	1	Stage I	2008	1
	TCGA-DV-5568-01	2.0342	12.4076	370	MALE	G2	M0	0	NX	T1a	1	Stage I	2009	1
	TCGA-DV-5569-01	1.7029	6.012	355	FEMALE	G2	M0	0	NX	T1a	1	Stage I	2009	1
	TCGA-DV-5573-01	3.145	6.1026	1130	MALE	G2	M0	0	NX	T1a	1	Stage I	2008	1
	TCGA-DV-5574-01	2.7342	5.9644	2016	MALE	G2	M0	0	NX	T1a	1	Stage I	2008	1
	TCGA-DV-5575-01	1.1646	7.4013	1006	FEMALE	G2	M0	0	NX	T1a	1	Stage I	2007	1
	TCGA-DV-5576-01	2.116	4.972	727	FEMALE	G2	M0	0	NX	T1a	1	Stage I	2008	1
	TCGA-EU-5904-01	1.0552	7.33	551	FEMALE	G1	M0	0	NX	T1	1	Stage I	2009	1
	TCGA-EU-5905-01	3.4564	8.7975	119	FEMALE	G3	M0	0	NX	T1	1	Stage I	2010	1
	TCGA-EU-5906-01	1.5339	6.5308	206	MALE	G2	M0	0	NX	T1b	1	Stage I	2010	1
	TCGA-6D-AA2E-01	3.5599	3.8571	362	FEMALE	G2	MX	2	NX	T1b	1	Stage I	2013	1
	TCGA-A3-A6NI-01	1.6623	8.1874	1018	MALE	G3	MX	2	NX	T1a	1	Stage I	2011	1
	TCGA-A3-A6NJ-01	2.5365	6.3616	468	FEMALE	G1	MX	2	NX	T1a	1	Stage I	2012	1
	TCGA-A3-A6NL-01	2.7173	7.8314	689	FEMALE	G2	MX	2	NX	T1b	1	Stage I	2012	1
	TCGA-A3-A6NN-01	3.0486	6.0038	3	MALE	G2	MX	2	NX	T1a	1	Stage I	2012	1
	TCGA-A3-A8CQ-01	2.3402	5.8754	3	FEMALE	G2	MX	2	NX	T1a	1	Stage I	2011	1
	TCGA-A3-A8OU-01	2.8268	5.8653	0	FEMALE	G1	MX	2	NX	T1a	1	Stage I	2011	1
	TCGA-A3-A8OV-01	1.8489	3.6178	340	MALE	G2	MX	2	NX	T1a	1	Stage I	2011	1
	TCGA-A3-A8OX-01	4.1665	8.5938	0	FEMALE	G3	MX	2	NX	T1a	1	Stage I	2012	1
	TCGA-B8-A54E-01	2.0816	4.3503	909	FEMALE	G3	MX	2	NX	T1b	1	Stage I	2011	1
	TCGA-B8-A54F-01	2.4118	4.8409	519	FEMALE	G2	MX	2	NX	T1a	1	Stage I	2012	1
	TCGA-B8-A54G-01	2.4054	6.6959	53	MALE	G3	MX	2	NX	T1a	1	Stage I	2012	1
	TCGA-B8-A54I-01	1.1669	8.771	150	MALE	G3	MX	2	NX	T1b	1	Stage I	2012	1
	TCGA-B8-A54K-01	2.3308	4.9336	469	MALE	G1	MX	2	NX	T1a	1	Stage I	2012	1
	TCGA-DV-A4VZ-01	1.6199	6.04	365	MALE	G2	MX	2	NX	T1a	1	Stage I	2007	1
	TCGA-DV-A4W0-01	2.7173	6.826	2470	MALE	G3	MX	2	NX	T1b	1	Stage I	2008	1
	TCGA-DV-A4W0-05	1.6607	5.6948	2470	MALE	G3	MX	2	NX	T1b	1	Stage I	2008	1
	TCGA-G6-A8L7-01	2.0197	7.5652	2133	FEMALE	G3	MX	2	N0	T1b	1	Stage I	2008	1
	TCGA-G6-A8L8-01	3.0716	7.2819	1091	FEMALE	G3	MX	2	NX	T1b	1	Stage I	2008	1
	TCGA-GK-A6C7-01	2.2765	6.597	61	FEMALE	0	MX	2	NX	T1a	1	Stage I	2012	1
	TCGA-MM-A84U-01	4.162	6.1121	700	FEMALE	G2	MX	2	NX	T1a	1	Stage I	2013	1
	TCGA-MW-A4EC-01	3.492	4.6782	498	FEMALE	G2	MX	2	NX	T1a	1	Stage I	2012	1
	TCGA-T7-A92I-01	1.9969	1.6294	356	FEMALE	G1	MX	2	NX	T1a	1	Stage I	2013	1
	TCGA-A3-3316-01	0	9.6247	1493	MALE	G3	M0	0	NX	T2	2	Stage II	2005	2
	TCGA-A3-3317-01	2.2288	8.9462	1491	MALE	G2	M0	0	N0	T2	2	Stage II	2005	2
	TCGA-A3-3335-01	1.1746	6.7588	1886	MALE	G4	M0	0	N0	T2a	2	Stage II	2006	2
	TCGA-A3-3343-01	1.9575	6.7068	945	MALE	G3	M0	0	N0	T2	2	Stage II	2005	2
	TCGA-A3-3351-01	2.1422	5.5177	910	MALE	G2	M0	0	N0	T2a	2	Stage II	2007	2
	TCGA-A3-3357-01	1.738	5.8427	2688	MALE	G3	M0	0	N0	T2	2	Stage II	2005	2
	TCGA-A3-3363-01	2.2346	6.6971	319	MALE	G2	M0	0	N0	T2	2	Stage II	2006	2
	TCGA-AK-3429-01	2.029	6.4304	3328	FEMALE	G2	M0	0	N0	T2	2	Stage II	2004	2
	TCGA-AK-3431-01	2.7257	10.4755	2241	FEMALE	G3	M0	0	NX	T2	2	Stage II	2004	2
	TCGA-AK-3433-01	0.7113	7.43	3409	FEMALE	GX	M0	0	N0	T2	2	Stage II	2004	2
	TCGA-AK-3443-01	0	0.9907	1423	MALE	GX	M0	0	N0	T2	2	Stage II	2006	2
	TCGA-AK-3447-01	1.96	3.651	1217	MALE	G2	M0	0	NX	T2	2	Stage II	2006	2
	TCGA-AK-3451-01	2.6101	7.9614	2868	MALE	G3	M0	0	N0	T2	2	Stage II	2006	2
	TCGA-AK-3453-01	6.2082	7.3452	2531	FEMALE	G2	M0	0	NX	T2	2	Stage II	2006	2
	TCGA-AK-3456-01	0	7.4471	1143	MALE	G3	M0	0	N0	T2	2	Stage II	2007	2
	TCGA-B0-4816-01	2.0216	6.1699	1371	MALE	G3	M0	0	N0	T2	2	Stage II	2002	2
	TCGA-B0-4818-01	2.0305	5.4087	510	FEMALE	G3	M0	0	NX	T2	2	Stage II	2002	2
	TCGA-B0-4822-01	2.8381	8.7117	1111	MALE	G4	M0	0	NX	T2	2	Stage II	2002	2
	TCGA-B0-4852-01	1.2965	7.5046	1121	FEMALE	G2	M0	0	N0	T2	2	Stage II	2004	2
	TCGA-B0-5706-01	2.2394	9.8692	3205	MALE	G2	M0	0	N0	T2	2	Stage II	2004	2
	TCGA-B2-3923-01	1.835	5.5769	992	MALE	G2	M0	0	NX	T2	2	Stage II	2010	2
	TCGA-B2-4101-01	3.3377	7.7093	648	MALE	G3	M0	0	NX	T2a	2	Stage II	2010	2
	TCGA-B2-A4SR-01	2.678	8.7439	507	MALE	0	M0	0	NX	T2a	2	Stage II	2012	2
	TCGA-B4-5844-01	0.4616	9.5562	7	FEMALE	G1	M0	0	N0	T2	2	Stage II	2010	2
	TCGA-B8-5162-01	1.5557	11.5292	36	MALE	G2	M0	0	NX	T2a	2	Stage II	2010	2
	TCGA-BP-4169-01	3.303	9.7428	701	FEMALE	G2	M0	0	N0	T2	2	Stage II	2003	2
	TCGA-BP-4173-01	3.1436	8.23	1893	MALE	G3	M0	0	N0	T2	2	Stage II	2004	2
	TCGA-BP-4174-01	0	8.7851	1879	MALE	G3	M0	0	N0	T2	2	Stage II	2004	2
	TCGA-BP-4327-01	2.5219	5.5456	109	FEMALE	G2	M0	0	N0	T2	2	Stage II	2002	2
	TCGA-BP-4342-01	4.4324	8.5664	2256	MALE	G3	M0	0	N0	T2	2	Stage II	2003	2
	TCGA-BP-4960-01	6.555	13.2517	2172	MALE	G3	M0	0	N0	T2	2	Stage II	2004	2
	TCGA-BP-4962-01	3.7757	7.1887	1785	MALE	G2	M0	0	NX	T2	2	Stage II	2005	2
	TCGA-BP-5007-01	1.863	6.342	1140	MALE	G2	M0	0	N0	T2	2	Stage II	2007	2
	TCGA-BP-5199-01	2.7427	9.8243	1355	MALE	G4	M0	0	N0	T2	2	Stage II	2006	2
	TCGA-BP-5200-01	1.0491	8.4812	1063	MALE	G4	M0	0	NX	T2	2	Stage II	2008	2
	TCGA-CJ-4639-01	2.4463	6.5271	3229	FEMALE	G2	M0	0	N0	T2	2	Stage II	2004	2
	TCGA-CJ-4642-01	0	8.6527	3205	MALE	G2	M0	0	NX	T2	2	Stage II	2005	2
	TCGA-CJ-4643-01	2.4461	6.082	1793	FEMALE	G3	M0	0	N0	T2b	2	Stage II	2005	2
	TCGA-CJ-4876-01	0.8613	2.9894	1955	MALE	G3	M0	0	N0	T2b	2	Stage II	2004	2
	TCGA-CJ-4912-01	1.1217	9.8593	1657	MALE	G3	M0	0	NX	T2	2	Stage II	2006	2
	TCGA-CJ-5675-01	0.4334	6.0094	3936	MALE	G3	M0	0	NX	T2a	2	Stage II	2004	2
	TCGA-CJ-6032-01	2.0424	5.9665	3639	FEMALE	G3	M0	0	NX	T2	2	Stage II	2004	2
	TCGA-CZ-4858-01	6.2819	9.7323	2105	MALE	G4	M0	0	NX	T2	2	Stage II	2005	2
	TCGA-CZ-4861-01	4.2454	9.7229	446	MALE	G2	M0	0	NX	T2	2	Stage II	2005	2
	TCGA-CZ-4864-01	2.6567	6.6296	2830	MALE	G3	M0	0	N0	T2	2	Stage II	2002	2
	TCGA-CZ-5451-01	1.1939	8.2172	1929	MALE	G3	M0	0	N0	T2	2	Stage II	2006	2
	TCGA-CZ-5452-01	1.0871	9.4796	1789	MALE	G2	M0	0	N0	T2	2	Stage II	2006	2
	TCGA-CZ-5453-01	1.7099	5.9841	2419	MALE	G2	M0	0	NX	T2	2	Stage II	2006	2
	TCGA-CZ-5456-01	2.6255	11.2115	2422	MALE	G3	M0	0	N0	T2	2	Stage II	2006	2
	TCGA-CZ-5463-01	1.0612	5.6781	662	MALE	G2	M0	0	NX	T2	2	Stage II	2007	2
	TCGA-CZ-5469-01	1.6527	7.8589	946	MALE	G2	M0	0	N0	T2	2	Stage II	2007	2
	TCGA-CZ-5470-01	0.7181	6.6204	386	FEMALE	G3	M0	0	N0	T2	2	Stage II	2008	2
	TCGA-CZ-5985-01	0.7319	6.636	1997	MALE	G2	M0	0	N0	T2	2	Stage II	2006	2
	TCGA-CZ-5989-01	0.6202	2.9967	1905	MALE	G2	M0	0	N0	T2	2	Stage II	2006	2
	TCGA-B8-A54H-01	2.9142	4.5865	256	FEMALE	G3	MX	2	N0	T2a	2	Stage II	2012	2
	TCGA-B8-A54J-01	2.6542	6.514	528	MALE	G2	MX	2	NX	T2a	2	Stage II	2012	2
	TCGA-MM-A564-01	3.694	8.0463	607	MALE	G2	MX	2	NX	T2a	2	Stage II	2012	2
	TCGA-A3-3347-01	2.5271	13.4489	1610	FEMALE	G2	M0	0	N1	T1b	1	Stage III	2005	3
	TCGA-BP-4970-01	2.2746	4.4978	433	MALE	G3	M0	0	N1	T1a	1	Stage III	2006	3
	TCGA-CJ-4869-01	1.9268	7.2376	2554	MALE	G2	M0	0	N1	T2	2	Stage III	2004	3
	TCGA-A3-3307-01	2.0742	6.4843	1436	MALE	G3	M0	0	N0	T3b	3	Stage III	2005	3
	TCGA-A3-3308-01	1.9079	8.995	16	FEMALE	G2	M0	0	N0	T3b	3	Stage III	2006	3
	TCGA-A3-3352-01	2.7817	8.2025	561	MALE	G3	M0	0	N0	T3a	3	Stage III	2005	3
	TCGA-A3-3372-01	2.4421	7.3276	735	MALE	G2	M0	0	NX	T3	3	Stage III	2007	3
	TCGA-AK-3426-01	5.1912	10.8178	885	MALE	G3	M0	0	N1	T3a	3	Stage III	2004	3
	TCGA-AK-3428-01	2.5612	8.3791	3728	MALE	G2	M0	0	N0	T3b	3	Stage III	2004	3
	TCGA-AK-3445-01	2.9063	10.2215	2392	MALE	G3	M0	0	NX	T3a	3	Stage III	2006	3
	TCGA-AK-3455-01	1.9205	5.6632	683	FEMALE	G3	M0	0	NX	T3b	3	Stage III	2007	3
	TCGA-B0-4693-01	0	6.8949	77	FEMALE	G4	M0	0	N0	T3a	3	Stage III	2009	3
	TCGA-B0-4694-01	2.7925	12.5732	106	MALE	G4	M0	0	NX	T3b	3	Stage III	2009	3
	TCGA-B0-4696-01	4.5889	10.9226	866	MALE	G3	M0	0	N0	T3a	3	Stage III	2001	3
	TCGA-B0-4706-01	4.2261	6.281	65	MALE	G4	M0	0	NX	T3a	3	Stage III	2007	3
	TCGA-B0-4707-01	4.9324	7.3932	600	MALE	G4	M0	0	NX	T3a	3	Stage III	2008	3
	TCGA-B0-4710-01	2.6054	9.2244	1755	FEMALE	G3	M0	0	N0	T3a	3	Stage III	2010	3
	TCGA-B0-4713-01	3.6883	8.5376	202	FEMALE	G2	M0	0	NX	T3b	3	Stage III	2010	3
	TCGA-B0-4718-01	3.3187	8.0488	1778	MALE	G2	M0	0	NX	T3a	3	Stage III	2010	3
	TCGA-B0-4810-01	5.4447	7.1291	478	MALE	G3	M0	0	N1	T3a	3	Stage III	2001	3
	TCGA-B0-4811-01	3.3152	7.5981	1417	MALE	G3	M0	0	N0	T3a	3	Stage III	2001	3
	TCGA-B0-4813-01	2.3481	12.8337	18	MALE	G3	M0	0	NX	T3b	3	Stage III	2001	3
	TCGA-B0-4815-01	2.2243	8.5546	1588	MALE	G4	M0	0	NX	T3a	3	Stage III	2001	3
	TCGA-B0-4817-01	3.8342	8.9022	1019	MALE	G3	M0	0	N0	T3c	3	Stage III	2002	3
	TCGA-B0-4821-01	5.3203	13.6267	1230	FEMALE	G3	M0	0	N0	T3b	3	Stage III	2002	3
	TCGA-B0-4827-01	1.5784	8.8656	885	FEMALE	G4	M0	0	N0	T3b	3	Stage III	2002	3
	TCGA-B0-4842-01	3.7543	11.4863	1724	FEMALE	G4	M0	0	N0	T3a	3	Stage III	2004	3
	TCGA-B0-4843-01	3.0255	11.1887	320	MALE	G3	M0	0	N0	T3a	3	Stage III	2004	3
	TCGA-B0-4848-01	1.2749	6.608	883	MALE	G3	M0	0	NX	T3b	3	Stage III	2004	3
	TCGA-B0-4849-01	2.3004	6.5985	69	MALE	G3	M0	0	NX	T3a	3	Stage III	2004	3
	TCGA-B0-5075-01	0.7226	8.9974	637	FEMALE	G2	M0	0	N0	T3a	3	Stage III	2005	3
	TCGA-B0-5081-01	2.843	10.9259	362	FEMALE	G2	M0	0	N0	T3b	3	Stage III	2005	3
	TCGA-B0-5085-01	2.6031	6.9205	770	FEMALE	G3	M0	0	N0	T3a	3	Stage III	2005	3
	TCGA-B0-5095-01	3.7175	10.0534	245	MALE	G3	M0	0	N0	T3a	3	Stage III	2008	3
	TCGA-B0-5096-01	3.7506	10.6727	68	FEMALE	GX	M0	0	N1	T3a	3	Stage III	1998	3
	TCGA-B0-5097-01	2.4125	12.8511	665	FEMALE	G2	M0	0	N0	T3b	3	Stage III	2010	3
	TCGA-B0-5099-01	2.1718	9.0876	485	FEMALE	G3	M0	0	NX	T3b	3	Stage III	2002	3
	TCGA-B0-5100-01	4.2352	10.0939	1913	MALE	G3	M0	0	NX	T3a	3	Stage III	1998	3
	TCGA-B0-5108-01	2.2486	11.9279	1782	MALE	G2	M0	0	N0	T3a	3	Stage III	2009	3
	TCGA-B0-5109-01	3.2275	8.4282	587	MALE	G4	M0	0	N1	T3b	3	Stage III	2009	3
	TCGA-B0-5113-01	2.6756	7.8976	1175	FEMALE	G2	M0	0	N0	T3a	3	Stage III	2010	3
	TCGA-B0-5116-01	1.9453	6.7012	1274	MALE	G3	M0	0	N0	T3b	3	Stage III	2010	3
	TCGA-B0-5400-01	4.077	9.9818	1733	FEMALE	G4	M0	0	N0	T3b	3	Stage III	2008	3
	TCGA-B0-5692-01	0.8666	5.7903	3944	FEMALE	G3	M0	0	N0	T3b	3	Stage III	2004	3
	TCGA-B0-5694-01	0	5.8836	480	MALE	G3	M0	0	N0	T3a	3	Stage III	2008	3
	TCGA-B0-5696-01	1.278	7.0494	2609	MALE	G4	M0	0	N0	T3a	3	Stage III	2007	3
	TCGA-B0-5701-01	0	6.6725	2461	MALE	G4	M0	0	N0	T3b	3	Stage III	2007	3
	TCGA-B0-5709-01	3.9165	8.8238	3974	FEMALE	G3	M0	0	NX	T3a	3	Stage III	2003	3
	TCGA-B0-5711-01	1.2708	9.6572	3989	MALE	G3	M0	0	NX	T3b	3	Stage III	2004	3
	TCGA-B0-5713-01	1.5654	4.5766	2782	FEMALE	G3	M0	0	N0	T3b	3	Stage III	2006	3
	TCGA-B4-5832-01	0	2.892	155	MALE	G2	M0	0	N0	T3b	3	Stage III	2010	3
	TCGA-B8-4151-01	0.947	7.0011	1299	FEMALE	G2	M0	0	N0	T3a	3	Stage III	2009	3
	TCGA-B8-4153-01	2.6874	5.5287	762	MALE	G3	M0	0	NX	T3a	3	Stage III	2010	3
	TCGA-B8-4620-01	1.4203	10.9211	777	FEMALE	G2	M0	0	N0	T3a	3	Stage III	2010	3
	TCGA-B8-5158-01	0.9647	9.252	1218	MALE	G4	M0	0	N1	T3a	3	Stage III	2010	3
	TCGA-B8-5163-01	2.201	10.4579	822	FEMALE	G3	M0	0	N0	T3a	3	Stage III	2010	3
	TCGA-B8-5164-01	0.3572	6.0297	26	MALE	G3	M0	0	N0	T3a	3	Stage III	2010	3
	TCGA-B8-5550-01	3.2051	11.0009	1476	MALE	G3	M0	0	N0	T3a	3	Stage III	2010	3
	TCGA-BP-4160-01	2.3001	6.2018	2881	MALE	G2	M0	0	N0	T3a	3	Stage III	2002	3
	TCGA-BP-4163-01	0.6114	7.0487	2839	FEMALE	G3	M0	0	N0	T3a	3	Stage III	2002	3
	TCGA-BP-4164-01	1.4195	4.6444	992	FEMALE	G2	M0	0	NX	T3a	3	Stage III	2002	3
	TCGA-BP-4166-01	2.0885	9.7424	13	MALE	G3	M0	0	N0	T3a	3	Stage III	2003	3
	TCGA-BP-4167-01	3.5512	8.9832	2718	MALE	G2	M0	0	NX	T3a	3	Stage III	2003	3
	TCGA-BP-4329-01	2.8595	7.488	845	MALE	G2	M0	0	N0	T3a	3	Stage III	2002	3
	TCGA-BP-4330-01	2.44	7.9502	1888	FEMALE	G2	M0	0	N0	T3a	3	Stage III	2002	3
	TCGA-BP-4332-01	2.1148	7.2586	1133	MALE	G2	M0	0	N0	T3a	3	Stage III	2002	3
	TCGA-BP-4334-01	2.6175	6.0645	645	MALE	G3	M0	0	N0	T3a	3	Stage III	2003	3
	TCGA-BP-4337-01	6.0651	9.4012	2	FEMALE	G4	M0	0	N0	T3b	3	Stage III	2003	3
	TCGA-BP-4341-01	1.4219	6.1857	1589	MALE	G2	M0	0	NX	T3a	3	Stage III	2003	3
	TCGA-BP-4343-01	3.6634	9.8275	1912	MALE	G3	M0	0	N0	T3a	3	Stage III	2003	3
	TCGA-BP-4345-01	2.7619	12.794	1516	MALE	G3	M0	0	N0	T3b	3	Stage III	2006	3
	TCGA-BP-4346-01	2.9288	7.1835	1493	MALE	G3	M0	0	N0	T3b	3	Stage III	2006	3
	TCGA-BP-4347-01	1.5117	8.0696	1367	MALE	G2	M0	0	NX	T3b	3	Stage III	2006	3
	TCGA-BP-4351-01	4.0693	7.6465	970	FEMALE	G2	M0	0	N0	T3a	3	Stage III	2006	3
	TCGA-BP-4355-01	3.9122	4.6969	953	FEMALE	G4	M0	0	NX	T3a	3	Stage III	2008	3
	TCGA-BP-4761-01	5.9314	9.0802	182	MALE	G4	M0	0	N1	T3a	3	Stage III	2004	3
	TCGA-BP-4797-01	2.1466	8.6546	1107	MALE	G3	M0	0	N0	T3b	3	Stage III	2007	3
	TCGA-BP-4799-01	0.7136	4.9577	1133	MALE	G3	M0	0	N0	T3b	3	Stage III	2007	3
	TCGA-BP-4803-01	1.0923	9.2661	204	MALE	G3	M0	0	NX	T3a	3	Stage III	2008	3
	TCGA-BP-4967-01	0.7186	8.4523	205	MALE	G2	M0	0	N0	T3a	3	Stage III	2005	3
	TCGA-BP-4971-01	4.1323	11.3638	1487	MALE	G3	M0	0	N0	T3a	3	Stage III	2006	3
	TCGA-BP-4972-01	2.396	8.6408	1502	FEMALE	G3	M0	0	NX	T3a	3	Stage III	2006	3
	TCGA-BP-4973-01	1.0887	7.555	1384	MALE	G3	M0	0	NX	T3a	3	Stage III	2006	3
	TCGA-BP-4981-01	1.3539	6.6069	1097	FEMALE	G3	M0	0	NX	T3a	3	Stage III	2006	3
	TCGA-BP-4983-01	1.8893	11.7851	1413	FEMALE	G4	M0	0	NX	T3a	3	Stage III	2006	3
	TCGA-BP-4985-01	2.9264	11.837	952	MALE	G4	M0	0	N0	T3a	3	Stage III	2006	3
	TCGA-BP-4989-01	2.5753	6.6357	118	MALE	G3	M0	0	N0	T3a	3	Stage III	2007	3
	TCGA-BP-5010-01	2.5416	10.9898	878	MALE	G4	M0	0	N0	T3a	3	Stage III	2007	3
	TCGA-BP-5183-01	1.2793	4.3579	1291	MALE	G3	M0	0	NX	T3a	3	Stage III	2007	3
	TCGA-BP-5191-01	1.9623	9.5615	967	MALE	G2	M0	0	N0	T3a	3	Stage III	2007	3
	TCGA-BP-5198-01	2.2512	12.1222	603	MALE	G3	M0	0	N0	T3b	3	Stage III	2008	3
	TCGA-BP-5202-01	1.3155	6.1248	29	MALE	G2	M0	0	NX	T3a	3	Stage III	2008	3
	TCGA-CJ-4636-01	2.516	8.7535	1924	MALE	G3	M0	0	N0	T3a	3	Stage III	2004	3
	TCGA-CJ-4640-01	2.1607	5.4264	3480	MALE	G4	M0	0	N0	T3a	3	Stage III	2004	3
	TCGA-CJ-4870-01	0.535	9.4079	1498	FEMALE	G2	M0	0	NX	T3a	3	Stage III	2004	3
	TCGA-CJ-4873-01	3.2722	9.9615	2259	FEMALE	G3	M0	0	N0	T3a	3	Stage III	2004	3
	TCGA-CJ-4878-01	2.1329	6.8168	2186	FEMALE	G2	M0	0	NX	T3a	3	Stage III	2004	3
	TCGA-CJ-4881-01	3.8122	9.061	2014	MALE	G3	M0	0	NX	T3a	3	Stage III	2004	3
	TCGA-CJ-4882-01	4.845	10.29	1883	MALE	G3	M0	0	NX	T3a	3	Stage III	2005	3
	TCGA-CJ-4884-01	1.2624	9.6058	1759	FEMALE	G3	M0	0	NX	T3a	3	Stage III	2005	3
	TCGA-CJ-4891-01	4.5743	9.2674	819	FEMALE	G4	M0	0	N0	T3c	3	Stage III	2005	3
	TCGA-CJ-4894-01	0.724	6.36	841	MALE	G3	M0	0	N0	T3a	3	Stage III	2005	3
	TCGA-CJ-4897-01	0.6142	7.8636	3341	FEMALE	G3	M0	0	NX	T3a	3	Stage III	2005	3
	TCGA-CJ-4901-01	1.6543	10.1637	1450	MALE	G3	M0	0	NX	T3b	3	Stage III	2006	3
	TCGA-CJ-4902-01	2.2101	10.0554	1520	MALE	G3	M0	0	NX	T3a	3	Stage III	2006	3
	TCGA-CJ-4907-01	2.8641	8.3859	1499	MALE	G3	M0	0	NX	T3b	3	Stage III	2006	3
	TCGA-CJ-4916-01	1.9055	6.4457	1373	FEMALE	G3	M0	0	NX	T3a	3	Stage III	2007	3
	TCGA-CJ-5676-01	1.7313	10.0246	4067	MALE	G3	M0	0	NX	T3b	3	Stage III	2004	3
	TCGA-CJ-5679-01	2.6433	12.3791	679	MALE	G4	M0	0	NX	T3b	3	Stage III	2003	3
	TCGA-CJ-5684-01	1.1432	6.999	2231	MALE	G2	M0	0	NX	T3a	3	Stage III	2005	3
	TCGA-CW-5584-01	1.2316	7.2384	164	MALE	G3	M0	0	N1	T3b	3	Stage III	2003	3
	TCGA-CW-5587-01	1.0068	6.2739	2226	FEMALE	G2	M0	0	N0	T3b	3	Stage III	2003	3
	TCGA-CW-6097-01	3.0342	10.2337	571	MALE	G4	M0	0	NX	T3a	3	Stage III	2004	3
	TCGA-CZ-4863-01	0.9331	6.0938	1928	FEMALE	G3	M0	0	N0	T3b	3	Stage III	2006	3
	TCGA-CZ-5457-01	1.3073	6.8619	2754	MALE	G4	M0	0	NX	T3a	3	Stage III	2006	3
	TCGA-CZ-5458-01	1.5459	4.0035	2789	MALE	G3	M0	0	NX	T3a	3	Stage III	2006	3
	TCGA-CZ-5459-01	1.9671	7.8204	1683	MALE	G3	M0	0	NX	T3b	3	Stage III	2006	3
	TCGA-CZ-5465-01	2.3439	6.4865	2564	FEMALE	G2	M0	0	NX	T3b	3	Stage III	2007	3
	TCGA-CZ-5466-01	2.0082	9.7774	685	MALE	G2	M0	0	NX	T3a	3	Stage III	2007	3
	TCGA-CZ-5467-01	2.5006	6.6512	73	FEMALE	G4	M0	0	N0	T3a	3	Stage III	2007	3
	TCGA-EU-5907-01	1.344	7.1552	127	MALE	G3	M0	0	NX	T3a	3	Stage III	2010	3
	TCGA-A3-A8OW-01	2.1718	7.5365	323	MALE	G2	MX	2	NX	T3a	3	Stage III	2011	3
	TCGA-B8-A54D-01	1.6097	6.3402	830	MALE	G2	MX	2	NX	T3a	3	Stage III	2011	3
	TCGA-B0-5092-01	4.9944	9.0125	459	FEMALE	G3	M1	1	N0	T1a	1	Stage IV	2008	4
	TCGA-CZ-5461-01	1.9674	5.7457	330	MALE	G4	M1	1	NX	T1b	1	Stage IV	2006	4
	TCGA-CZ-5462-01	0.3844	7.7567	311	MALE	G3	M1	1	NX	T1b	1	Stage IV	2007	4
	TCGA-G6-A5PC-01	0	5.0904	242	FEMALE	G4	M1	1	N0	T1b	1	Stage IV	2012	4
	TCGA-AK-3436-01	0.5965	10.3017	3331	MALE	G2	M1	1	N0	T2	2	Stage IV	2005	4
	TCGA-B0-4691-01	5.2095	8.1649	139	MALE	G3	M1	1	N0	T2	2	Stage IV	2009	4
	TCGA-B0-4828-01	3.8399	4.2443	307	MALE	G3	M1	1	NX	T2	2	Stage IV	2003	4
	TCGA-B0-4841-01	0	7.5342	204	MALE	G3	M1	1	NX	T2	2	Stage IV	2004	4
	TCGA-B0-5107-01	2.3048	5.3366	927	FEMALE	G4	M1	1	N0	T2	2	Stage IV	2007	4
	TCGA-B0-5115-01	2.6643	8.6232	1604	MALE	G3	M1	1	N0	T2	2	Stage IV	2009	4
	TCGA-B0-5712-01	1.9824	7.0641	2722	FEMALE	G3	M1	1	N0	T2	2	Stage IV	2004	4
	TCGA-CJ-4637-01	2.9031	9.1503	2227	FEMALE	G4	M1	1	NX	T2b	2	Stage IV	2004	4
	TCGA-CJ-5678-01	0	7.2202	574	MALE	G3	M1	1	N0	T2b	2	Stage IV	2003	4
	TCGA-CZ-5454-01	1.743	10.1336	722	MALE	G2	M1	1	N0	T2	2	Stage IV	2006	4
	TCGA-G6-A8L6-01	3.8097	5.7116	313	MALE	G3	MX	2	NX	T2a	2	Stage IV	2013	4
	TCGA-B4-5838-01	0.8978	9.161	166	MALE	G2	M0	0	N1	T3	3	Stage IV	2010	4
	TCGA-B0-4697-01	4.7059	10.6096	578	FEMALE	G4	M1	1	NX	T3b	3	Stage IV	2003	4
	TCGA-B0-4701-01	3.0503	8.3814	238	FEMALE	G3	M1	1	N0	T3a	3	Stage IV	2005	4
	TCGA-B0-4703-01	3.8802	10.1808	182	MALE	G4	M1	1	N0	T3a	3	Stage IV	2005	4
	TCGA-B0-4712-01	1.8647	11.0486	1337	MALE	G3	M1	1	NX	T3a	3	Stage IV	2006	4
	TCGA-B0-4714-01	2.7345	5.4487	99	MALE	G3	M1	1	NX	T3b	3	Stage IV	2010	4
	TCGA-B0-4819-01	4.22	8.9392	183	FEMALE	G4	M1	1	NX	T3b	3	Stage IV	2002	4
	TCGA-B0-4836-01	2.5432	11.1227	1238	MALE	G3	M1	1	NX	T3b	3	Stage IV	2003	4
	TCGA-B0-4844-01	2.7271	9.1785	313	MALE	G3	M1	1	NX	T3a	3	Stage IV	2004	4
	TCGA-B0-4845-01	3.5408	9.0029	1986	MALE	G2	M1	1	NX	T3a	3	Stage IV	2003	4
	TCGA-B0-4846-01	2.2753	4.8195	1200	MALE	G2	M1	1	N0	T3a	3	Stage IV	2004	4
	TCGA-B0-4847-01	2.7551	5.9621	793	MALE	G3	M1	1	NX	T3a	3	Stage IV	2004	4
	TCGA-B0-5080-01	3.0515	9.2028	342	MALE	G3	M1	1	N0	T3a	3	Stage IV	2005	4
	TCGA-B0-5084-01	6.0094	7.4728	222	MALE	G3	M1	1	N1	T3a	3	Stage IV	2006	4
	TCGA-B0-5094-01	1.8275	8.3972	333	MALE	G2	M1	1	N0	T3b	3	Stage IV	2008	4
	TCGA-B2-5639-01	0	6.1372	1003	MALE	G3	M1	1	NX	T3	3	Stage IV	2010	4
	TCGA-B4-5377-01	2.1036	6.7824	365	FEMALE	G3	M1	1	N0	T3	3	Stage IV	2010	4
	TCGA-B8-4143-01	3.7449	13.6233	709	FEMALE	G3	M1	1	N0	T3a	3	Stage IV	2002	4
	TCGA-B8-4622-01	2.63	7.5232	1525	MALE	G3	M1	1	N0	T3a	3	Stage IV	2010	4
	TCGA-BP-4335-01	2.6737	7.6444	475	FEMALE	G3	M1	1	N0	T3a	3	Stage IV	2003	4
	TCGA-BP-4352-01	6.5433	5.5721	344	FEMALE	G4	M1	1	N0	T3b	3	Stage IV	2007	4
	TCGA-BP-4771-01	2.7779	8.773	162	MALE	G4	M1	1	N0	T3a	3	Stage IV	2005	4
	TCGA-BP-4787-01	0.946	9.8543	480	FEMALE	G4	M1	1	N0	T3a	3	Stage IV	2007	4
	TCGA-BP-4974-01	2.9516	6.3906	211	MALE	G4	M1	1	N0	T3a	3	Stage IV	2006	4
	TCGA-BP-5178-01	2.3883	12.2626	1912	MALE	G4	M1	1	NX	T3a	3	Stage IV	2004	4
	TCGA-BP-5201-01	2.3983	6.2322	951	MALE	G4	M1	1	N0	T3b	3	Stage IV	2008	4
	TCGA-CJ-4638-01	3.5177	8.1981	431	FEMALE	G4	M1	1	N1	T3a	3	Stage IV	2004	4
	TCGA-CJ-4641-01	2.9797	10.3982	1661	FEMALE	G4	M1	1	NX	T3a	3	Stage IV	2005	4
	TCGA-CJ-4644-01	0.4687	3.6457	336	FEMALE	G3	M1	1	N0	T3a	3	Stage IV	2004	4
	TCGA-CJ-4868-01	1.6144	10.7168	646	MALE	G3	M1	1	N0	T3a	3	Stage IV	2005	4
	TCGA-CJ-4871-01	2.1545	9.4589	2423	MALE	G4	M1	1	NX	T3a	3	Stage IV	2004	4
	TCGA-CJ-4875-01	1.3716	6.1892	3554	MALE	G3	M1	1	NX	T3a	3	Stage IV	2004	4
	TCGA-CJ-4885-01	0.4371	5.3818	3451	MALE	G3	M1	1	NX	T3a	3	Stage IV	2005	4
	TCGA-CJ-4887-01	1.2213	6.314	932	MALE	G3	M1	1	NX	T3a	3	Stage IV	2005	4
	TCGA-CJ-4888-01	1.4663	8.6356	1567	MALE	G4	M1	1	NX	T3a	3	Stage IV	2005	4
	TCGA-CJ-4890-01	3.724	10.8509	3519	MALE	G4	M1	1	N0	T3a	3	Stage IV	2005	4
	TCGA-CJ-4895-01	1.8187	10.1308	1200	MALE	G4	M1	1	NX	T3a	3	Stage IV	2005	4
	TCGA-CJ-4904-01	2.5029	7.2597	3302	FEMALE	G3	M1	1	N0	T3a	3	Stage IV	2006	4
	TCGA-CJ-4918-01	2.5766	11.2179	93	MALE	G4	M1	1	N0	T3a	3	Stage IV	2005	4
	TCGA-CJ-4923-01	2.8955	12.83	572	FEMALE	G4	M1	1	NX	T3a	3	Stage IV	2004	4
	TCGA-CJ-5677-01	2.9533	11.9296	782	FEMALE	G4	M1	1	NX	T3a	3	Stage IV	2004	4
	TCGA-CJ-5680-01	1.456	7.3623	768	FEMALE	G4	M1	1	NX	T3a	3	Stage IV	2003	4
	TCGA-CJ-5681-01	0.418	7.9326	552	FEMALE	G3	M1	1	NX	T3a	3	Stage IV	2003	4
	TCGA-CJ-5682-01	3.5342	5.781	3736	MALE	G4	M1	1	NX	T3a	3	Stage IV	2004	4
	TCGA-CJ-6028-01	0.5497	7.5106	1625	MALE	G4	M1	1	NX	T3a	3	Stage IV	2003	4
	TCGA-CJ-6033-01	1.2933	10.9775	224	FEMALE	G4	M1	1	N0	T3a	3	Stage IV	2004	4
	TCGA-CW-5580-01	1.3905	6.6737	1964	FEMALE	G3	M1	1	NX	T3a	3	Stage IV	2003	4
	TCGA-CW-5585-01	1.2698	7.185	2609	MALE	G2	M1	1	N0	T3b	3	Stage IV	2003	4
	TCGA-CW-5590-01	1.078	9.8142	1075	MALE	G3	M1	1	NX	T3a	3	Stage IV	2004	4
	TCGA-CW-5591-01	2.1044	3.4464	2271	MALE	G2	M1	1	N0	T3a	3	Stage IV	2004	4
	TCGA-CW-6087-01	3.2169	6.0038	41	MALE	G4	M1	1	N1	T3a	3	Stage IV	2003	4
	TCGA-CZ-4857-01	2.7502	9.5625	1432	MALE	G3	M1	1	N0	T3a	3	Stage IV	2005	4
	TCGA-CZ-5455-01	0.7645	7.4703	561	MALE	G4	M1	1	NX	T3b	3	Stage IV	2006	4
	TCGA-CZ-5460-01	1.4572	7.2026	2873	MALE	G2	M1	1	NX	T3b	3	Stage IV	2006	4
	TCGA-CZ-5464-01	2.3486	8.2324	2128	MALE	G2	M1	1	NX	T3b	3	Stage IV	2007	4
	TCGA-CZ-5468-01	6.8655	12.3026	59	MALE	G4	M1	1	NX	T3b	3	Stage IV	2007	4
	TCGA-CZ-5987-01	1.9051	6.333	445	MALE	G2	M1	1	NX	T3b	3	Stage IV	2006	4
	TCGA-DV-A4VX-01	2.431	10.3568	1626	MALE	G4	MX	2	N0	T3b	3	Stage IV	2008	4
	TCGA-B0-4698-01	1.1542	10.3757	42	MALE	G4	M0	0	NX	T4	4	Stage IV	2003	4
	TCGA-B0-5402-01	1.6141	7.2952	1290	MALE	G4	M0	0	NX	T4	4	Stage IV	2010	4
	TCGA-BP-4770-01	1.6451	15.4468	329	FEMALE	G4	M0	0	N0	T4	4	Stage IV	2005	4
	TCGA-B0-4688-01	3.6726	9.0474	101	MALE	G4	M1	1	N0	T4	4	Stage IV	2008	4
	TCGA-B0-4690-01	5.2982	9.5828	43	MALE	G3	M1	1	N0	T4	4	Stage IV	2008	4
	TCGA-B0-4699-01	5.8632	8.3365	110	MALE	G4	M1	1	N0	T4	4	Stage IV	2004	4
	TCGA-B0-4700-01	2.2726	12.7222	1980	MALE	G4	M1	1	NX	T4	4	Stage IV	2004	4
	TCGA-B0-4814-01	3.3166	7.1395	168	MALE	G3	M1	1	N0	T4	4	Stage IV	2001	4
	TCGA-BP-4354-01	6.0658	11.752	1034	MALE	G4	M1	1	N1	T4	4	Stage IV	2006	4
	TCGA-CJ-4900-01	3.2352	8.3836	1714	FEMALE	G4	M1	1	N1	T4	4	Stage IV	2006	4
	TCGA-CZ-4860-01	5.0332	9.1697	206	MALE	G4	M1	1	NX	T4	4	Stage IV	2005	4
	TCGA-BP-4798-01	1.3925	9.0621	334	MALE	G4	M1	1	N0	T3b	3	[Discrepancy]	2007	5
	TCGA-MM-A563-01	4.0512	9.6043	591	MALE	G2	MX	2	NX	T3	3	[Discrepancy]	2012	5

## Sheet: nomal
sample	P2RX6	_OS	gender	neoplasm_histologic_grade	pathologic_M	pathologic_N	pathologic_T	pathologic_stage	year_of_initia
TCGA-A3-3358-11	3.1503	1307	FEMALE	G2	M0	N0	T1a	Stage I	2005
TCGA-A3-3387-11	3.8012	617	MALE	G2	M0	N0	T1a	Stage I	2006
TCGA-B0-4700-11	4.1682	1980	MALE	G4	M1	NX	T4	Stage IV	2004
TCGA-B0-4712-11	1.5477	1337	MALE	G3	M1	NX	T3a	Stage IV	2006
TCGA-B0-5402-11	5.0117	1290	MALE	G4	M0	NX	T4	Stage IV	2010
TCGA-B0-5690-11	3.0422	3392	FEMALE	G1	M0	NX	T1b	Stage I	2004
TCGA-B0-5691-11	4.2418	3431	FEMALE	G3	M0	N0	T1a	Stage I	2002
TCGA-B0-5694-11	5.1074	480	MALE	G3	M0	N0	T3a	Stage III	2008
TCGA-B0-5696-11	3.3196	2609	MALE	G4	M0	N0	T3a	Stage III	2007
TCGA-B0-5697-11	4.1464	2630	MALE	G2	M0	N0	T1a	Stage I	2007
TCGA-B0-5699-11	4.1607	3841	MALE	G2	M0	N0	T1	Stage I	2003
TCGA-B0-5701-11	4.3039	2461	MALE	G4	M0	N0	T3b	Stage III	2007
TCGA-B0-5703-11	4.4611	2246	MALE	G3	M0	N0	T1b	Stage I	2009
TCGA-B0-5705-11	2.6556	4537	FEMALE	G2	M0	N0	T1	Stage I	2002
TCGA-B0-5706-11	3.5162	3205	MALE	G2	M0	N0	T2	Stage II	2004
TCGA-B0-5709-11	4.1655	3974	FEMALE	G3	M0	NX	T3a	Stage III	2003
TCGA-B0-5711-11	2.5707	3989	MALE	G3	M0	NX	T3b	Stage III	2004
TCGA-B0-5712-11	4.9944	2722	FEMALE	G3	M1	N0	T2	Stage IV	2004
TCGA-B2-5636-11	4.4059	919	MALE	G2	M0	NX	T1a	Stage I	2010
TCGA-B2-5641-11	3.5386	656	MALE	G3	M0	N0	T1a	Stage I	2010
TCGA-B8-4619-11	4.1261	523	MALE	G2	M0	N0	T1a	Stage I	2010
TCGA-B8-4620-11	4.9121	777	FEMALE	G2	M0	N0	T3a	Stage III	2010
TCGA-B8-4622-11	3.6481	1525	MALE	G3	M1	N0	T3a	Stage IV	2010
TCGA-B8-5549-11	1.7498	194	MALE	G3	M0	N0	T1b	Stage I	2010
TCGA-B8-5552-11	1.1972	1046	FEMALE	G2	M0	NX	T1b	Stage I	2010
TCGA-CJ-5672-11	2.7173	2190	MALE	G3	M0	NX	T1a	Stage I	2004
TCGA-CJ-5676-11	3.2626	4067	MALE	G3	M0	NX	T3b	Stage III	2004
TCGA-CJ-5677-11	3.0493	782	FEMALE	G4	M1	NX	T3a	Stage IV	2004
TCGA-CJ-5678-11	3.3339	574	MALE	G3	M1	N0	T2b	Stage IV	2003
TCGA-CJ-5679-11	3.8727	679	MALE	G4	M0	NX	T3b	Stage III	2003
TCGA-CJ-5680-11	5.7245	768	FEMALE	G4	M1	NX	T3a	Stage IV	2003
TCGA-CJ-5681-11	4.8385	552	FEMALE	G3	M1	NX	T3a	Stage IV	2003
TCGA-CJ-5689-11	3.6936	1620	MALE	G4	M0	NX	T1b	Stage I	2005
TCGA-CJ-6030-11	3.5161	2299	MALE	G3	M0	N0	T1a	Stage I	2003
TCGA-CJ-6033-11	2.7003	224	FEMALE	G4	M1	N0	T3a	Stage IV	2004
TCGA-CW-5580-11	3.0328	1964	FEMALE	G3	M1	NX	T3a	Stage IV	2003
TCGA-CW-5581-11	3.542	2799	MALE	G3	M0	NX	T1b	Stage I	2003
TCGA-CW-5584-11	2.6586	164	MALE	G3	M0	N1	T3b	Stage III	2003
TCGA-CW-5585-11	4.0392	2609	MALE	G2	M1	N0	T3b	Stage IV	2003
TCGA-CW-5587-11	3.0098	2226	FEMALE	G2	M0	N0	T3b	Stage III	2003
TCGA-CW-5589-11	3.4416	2378	MALE	G2	M0	NX	T1a	Stage I	2004
TCGA-CW-5591-11	1.0722	2271	MALE	G2	M1	N0	T3a	Stage IV	2004
TCGA-CW-6087-11	2.3593	41	MALE	G4	M1	N1	T3a	Stage IV	2003
TCGA-CW-6088-11	2.2468	3222	MALE	G2	M0	N0	T1b	Stage I	2003
TCGA-CW-6090-11	3.6022	2552	MALE	G3	M0	NX	T1b	Stage I	2003
TCGA-CZ-4863-11	2.2825	1928	FEMALE	G3	M0	N0	T3b	Stage III	2006
TCGA-CZ-4864-11	4.0931	2830	MALE	G3	M0	N0	T2	Stage II	2002
TCGA-CZ-4865-11	3.0347	166	FEMALE	G2	M0	NX	T1a	Stage I	2006
TCGA-CZ-5451-11	4.2163	1929	MALE	G3	M0	N0	T2	Stage II	2006
TCGA-CZ-5452-11	2.3059	1789	MALE	G2	M0	N0	T2	Stage II	2006
TCGA-CZ-5453-11	2.8695	2419	MALE	G2	M0	NX	T2	Stage II	2006
TCGA-CZ-5454-11	1.4887	722	MALE	G2	M1	N0	T2	Stage IV	2006
TCGA-CZ-5455-11	2.422	561	MALE	G4	M1	NX	T3b	Stage IV	2006
TCGA-CZ-5456-11	1.8989	2422	MALE	G3	M0	N0	T2	Stage II	2006
TCGA-CZ-5457-11	2.7422	2754	MALE	G4	M0	NX	T3a	Stage III	2006
TCGA-CZ-5458-11	1.65	2789	MALE	G3	M0	NX	T3a	Stage III	2006
TCGA-CZ-5461-11	2.6208	330	MALE	G4	M1	NX	T1b	Stage IV	2006
TCGA-CZ-5462-11	1.4707	311	MALE	G3	M1	NX	T1b	Stage IV	2007
TCGA-CZ-5463-11	3.0113	662	MALE	G2	M0	NX	T2	Stage II	2007
TCGA-CZ-5465-11	1.8585	2564	FEMALE	G2	M0	NX	T3b	Stage III	2007
TCGA-CZ-5466-11	3.6329	685	MALE	G2	M0	NX	T3a	Stage III	2007
TCGA-CZ-5467-11	1.6389	73	FEMALE	G4	M0	N0	T3a	Stage III	2007
TCGA-CZ-5468-11	1.8939	59	MALE	G4	M1	NX	T3b	Stage IV	2007
TCGA-CZ-5469-11	1.7068	946	MALE	G2	M0	N0	T2	Stage II	2007
TCGA-CZ-5470-11	3.6404	386	FEMALE	G3	M0	N0	T2	Stage II	2008
TCGA-CZ-5982-11	2.7734	2439	FEMALE	G2	M0	NX	T1a	Stage I	2005
TCGA-CZ-5984-11	3.8571	2067	MALE	G3	M0	N0	T1b	Stage I	2005
TCGA-CZ-5985-11	3.8596	1997	MALE	G2	M0	N0	T2	Stage II	2006
TCGA-CZ-5986-11	3.8453	373	MALE	G3	M0	N0	T1	Stage I	2006
TCGA-CZ-5987-11	2.6841	445	MALE	G2	M1	NX	T3b	Stage IV	2006
TCGA-CZ-5988-11	3.9066	693	MALE	G2	M0	N0	T1b	Stage I	2006
TCGA-CZ-5989-11	2.5017	1905	MALE	G2	M0	N0	T2	Stage II	2006
