# Supplementary material for: The m6A-suppressed P2RX6 activation promotes renal cancer cells migration and invasion through ATP-induced Ca2+ influx modulating ERK1/2 phosphorylation and MMP9 signaling pathway
Source: J Exp Clin Cancer Res. 2019 Jun 3;38:233. doi: 10.1186/s13046-019-1223-y (PMC6547495; doi:10.1186/s13046-019-1223-y)
Supplement: Supplementary file 3 — Table S3. Candidates selecting process & GO analysis result. (XLSX 49 kb) [file 13046_2019_1223_MOESM3_ESM.xlsx]

## Sheet: Screening Process
Table S4
Candidates selecting process & GO analysis result
1st			2nd		3rd		4th				5th
628 differ genes	459 GO analysis differ gene		628 differentiat gene make intersection with 459 GO analysis diff gene		among them 44 genes are in cell transconduction		among them 29 genes are coincident with survival data				among them 8 genes are coincidented with clinical sample qRT-PCR data
EFCAB8|388795	CD70		GO analysis 135		ADRA2A		NO.	Expr	Gene		P2RX6
ACCN2|41	PRELID1		ACHE		ASIP		0	-5.2	CCL11		ADRA2A
ACHE|43	CCL11		ADRA2A		AVP		15	-4	CCL26		XCL2
ACVR1C|130399	GZMA		ASIP		BAIAP2L1		20	-2.6	FGF7		XCL1
ADAM12|8038	CCL20		AVP		CARD11		4	-2.5	ASIP		CCL7
ADAM32|203102	C3		BAIAP2L1		CCL11		18	-2.4	DGKG		TRIM54
ADAMTS12|81792	HAMP		CARD11		CCL13		27	-2.1	LAT		TNFRSF18
ADAMTS14|140766	CTLA4		CCL11		CCL18		21	-2	GRIN2D		SPOCK1
ADAMTSL5|339366	FASLG		CCL13		CCL20		25	-1.3	ITPKA
ADRA2A|150	CXCL13		CCL18		CCL26		26	-1.3	KLRC2
ADRB1|153	IGJ		CCL20		CCL7		29	-1.3	LRP8
AFP|174	FCGR1B		CCL26		CD38		GAP	1
AGXT2L1|64850	C1QC		CCL7		CD70		13	1.1	S100A11
AIM1L|55057	ICOS		CD38		CXCL13		28	1.2	LIMK1
AIM2|9447	XCL1		CD70		DGKG		11	1.28	BAIAP2L1
AKR1D1|6718	CCL7		CXCL13		FASLG		6	1.3	PDCD1
ALDH1A3|220	FCGR1A		DGKG		FCGR1A		7	1.8	PLA2G1B
ALDH1L2|160428	LAT		FASLG		FGF14		17	1.8	CXCL13					,
AMPD1|270	XCL2		FCGR1A		FGF7		24	2.7	PLXNB3
AMZ1|155185	MYLPF		FGF14		GRIN2D		8	2.8	PPP2R2C
ANGPTL5|253935	C1R		FGF7		ITPKA		19	3.7	SPHK1
ANKRD1|27063	CD96		GRIN2D		KLRC2		22	4.8	PLAUR
ANKRD22|118932	CXCL9		ITPKA		LAT		9	5.5	PTGES
ANLN|54443	CCR1		KLRC2		LIMK1		10	10.9	SPOCK1
APBA2|321	CD28		LAT		LRP8		12	11.3	TNFRSF18
APOBEC3H|164668	CHST4		LIMK1		LTA		5	12	TRIM54
APOC1P1|342	CXCR5		LRP8		P2RX6		16	13.4	CCL7
APOC1|341	CCR9		LTA		PDCD1		1	15	XCL1
APOC2|344	CCL15		P2RX6		PLA2G1B		23	16.8	XCL2
APOH|350	TNFSF4		PDCD1		PLAUR		3	23	P2RX6
APOL1|8542	IL2RA		PLA2G1B		PLXNB3		2	34	ADRA2A
AQP9|366	CCL8		PLAUR		PNOC
ARHGEF4|50649	LTB		PLXNB3		PPP2R2C
ARNTL2|56938	VTN		PNOC		PTGES
ARX|170302	TNFSF9		PPP2R2C		S100A11
ASAM|79827	IL17B		PTGES		SPHK1
ASCL1|429	CCL18		S100A11		SPOCK1
ASIP|434	SEMA3C		SPHK1		TG
ASPM|259266	TNFSF14		SPOCK1		TNFRSF11A
AURKA|6790	FCGR3A		TG		TNFRSF18
AURKB|9212	IL6		TNFRSF11A		TRIM54
AVP|551	CCL19		TNFRSF18		WISP2
BAI2|576	IL1RN		TRIM54		XCL1
BAIAP2L1|55971	CCR5		WISP2		XCL2
BASP1|10409	LAX1		XCL1
BATF|10538	CCL25		XCL2
BCHE|590	CCL13		ADAM12
BCL2A1|597	MADCAM1		AIM2
BCL2L14|79370	ADAMDEC1		AQP9
BEND6|221336	OSM		AURKA
BFSP2|8419	TNFSF13B		AURKB
BIRC5|332	CCL4		BIRC5
BPI|671	CST7		BPI
BTBD11|121551	AIM2		BUB1B
BUB1B|701	SEMA7A		BUB1
BUB1|699	TLR2		C1R
C10orf82|143379	AQP9		CCL19
C10orf90|118611	SLC11A1		CCL21
C10orf99|387695	CEBPB		CCL25
C11orf82|220042	HLA-DOB		CCL5
C12orf36|283422	TCF7		CCNA2
C13orf36|400120	CD8A		CCNB1
C14orf34|645687	IL2RG		CCNB2
C14orf72|145200	HLA-DQA2		CCNE1
C15orf5|81698	FYB		CCR1
C16orf59|80178	CD8B		CD44
C16orf74|404550	CCL26		CD72
C17orf66|256957	BPI		CD8A
C17orf88|23591	IL18		CD8B
C19orf33|64073	CCL5		CDC20
C1QL1|10882	CCL21		CDC25C
C1R|715	IKBKE		CDC45
C1S|716	CCL7		CDCA5
C1orf105|92346	LTA		CDCA8
C1orf111|284680	AVP		CENPA
C1orf182|128229	DLGAP2		CENPE
C1orf223|374973	ISG15		CENPF
C1orf61|10485	TNFRSF11A		CENPM
C20orf141|128653	CXCL13		CENPW
C20orf200|253868	INHBA		CERCAM
C2|717	WNT1		CHST4
C3orf55|152078	CD70		COL16A1
C3orf65|646600	CCL4		COL6A3
C3orf66|677779	HCN2		CXCR3
C4orf48|401115	CCR1		CXCR5
C5orf46|389336	CCL20		DLGAP5
C6orf222|389384	CCL8		EPHA8
C6orf81|221481	ASIP		ERCC6L
C8G|733	SH2D1A		FCGR1B
C8orf75|619351	FASLG		GDF5
C9orf109|286333	ECE2		GJA3
C9|735	IL17B		GJB2
CAMK2N2|94032	GJA3		GREM1
CAPSL|133690	FGF14		HAMP
CARD11|84433	GDF5		HLA-DOB
CASP5|838	CCL26		IBSP
CATSPER1|117144	CCL21		IGJ
CCDC144NL|339184	EFNA2		IL1RN
CCDC42|146849	INSL3		IL26
CCDC80|151887	CD80		IL6
CCDC91|55297	LTB		INSL3
CCL11|6356	GAL3ST4		ITGBL1
CCL13|6357	TBX5		KIF18A
CCL18|6362	CCR5		KIF18B
CCL19|6363	TNFSF9		KIF20A
CCL20|6364	CCL13		KIF23
CCL21|6366	WISP2		KIF2C
CCL25|6370	C1QA		LAX1
CCL26|10344	CHST4		MYBL2
CCL5|6352	FGF18		MYLPF
CCL7|6354	XCL1		NCAM1
CCNA2|890	PTHLH		NCAM2
CCNB1|891	WNT2		NCAN
CCNB2|9133	NAMPT		NCAPG
CCNE1|898	SRD5A2		NCAPH
CCNO|10309	CCL5		NEK2
CCR1|1230	PTH		NELL2
CD27|939	SSTR3		NPHS1
CD38|952	FCRL2		NUF2
CD44|960	CCL15		OMD
CD70|970	IL18		PKMYT1
CD72|971	IL26		PLK1
CD82|3732	DLGAP5		PTHLH
CD8A|925	CXCL9		PTTG1
CD8B|926	SIRPG		RRM2
CDC20|991	GJB2		SGOL1
CDC25C|995	GREM1		SIRPG
CDC45|8318	CCL18		SKA1
CDCA3|83461	FLRT2		SLAMF7
CDCA5|113130	NCAM1		SRD5A2
CDCA8|55143	LGALS3BP		SSTR3
CDCP1|64866	NCAN		THBS2
CDKN2BAS|100048912	COMP		TOP2A
CDKN3|1033	POSTN		TROAP
CDRT1|374286	SLAMF7		UBE2C
CENPA|1058	EPHA8		WNT2
CENPE|1062	CDH11
CENPF|1063	LY9
CENPM|79019	COL6A1
CENPW|387103	STAB2
CEP55|55165	ITGB4
CERCAM|51148	THBS2
CFHR3|10878	CD6
CHI3L2|1117	PSTPIP1
CHST4|10164	COL7A1
CKAP2L|150468	TROAP
CLDN11|5010	ITGB6
CLECL1|160365	LAMA2
CLVS1|157807	IBSP
CNIH2|254263	NME2
COL10A1|1300	FN1
COL16A1|1307	SIRPG
COL1A2|1278	EMR1
COL22A1|169044	NELL2
COL6A3|1293	APLP1
CPA5|93979	CIB1
CPNE7|27132	SIGLEC11
CPZ|8532	CADM2
CR1|1378	CCR1
CRTAM|56253	VTN
CXCL13|10563	CHST4
CXCR3|2833	COL28A1
CXCR5|643	ACHE
CXorf1|9142	EMB
CXorf41|139212	COL5A1
CYB5R2|51700	NTM
CYP19A1|1588	PKP3
CYP26A1|1592	CD72
CYP27B1|1594	CD96
CYP2C19|1557	NPHS1
CYP2C9|1559	KIRREL2
CYP4F12|66002	WISP2
CYP4F3|4051	MYBPC2
CYP8B1|1582	ITGAE
DCN|1634	PARVB
DEPDC1B|55789	CCL4
DEPDC1|55635	MFAP4
DES|1674	ADA
DFNA5|1687	COL6A3
DGKG|1608	CCL11
DISC2|27184	MADCAM1
DLGAP5|9787	TGFBI
DLX4|1748	NCAM2
DMP1|1758	SPOCK1
DMRT3|58524	ITGBL1
DNAJC5B|85479	ADAM12
DNASE2B|58511	TNC
DUSP9|1852	DCBLD2
E2F7|144455	CERCAM
E2F8|79733	CD44
EFNA5|1946	HAPLN3
EME1|146956	OMD
ENTHD1|150350	COL16A1
EPHA10|284656	EMILIN1
EPHA8|2046	NINJ2
EPHB2|2048	CXCR3
EPR1|8475	CCL7
EPS8L3|79574	SH2D2A
ERC2|26059	CXCL13
ERCC6L|54821	PDCD1
EXO1|9156	GUCA1A
F10|2159	ADRA2A
F12|2161	GRIN2D
F2|2147	ARHGAP11A
F3|2152	S100A11
FABP6|2172	ITGB1BP2
FABP7|2173	RIPK2
FAIM2|23017	LTA
FAM138F|641702	RIN1
FAM151A|338094	C3
FAM170A|340069	PLA2G1B
FAM179A|165186	ECM1
FAM54A|113115	UTS2R
FAM58B|339521	TNFRSF11A
FAM5C|339479	FYB
FAM64A|54478	ASB2
FAM78B|149297	PLAUR
FAP|2191	IL12RB1
FASLG|356	AKAP5
FBXO43|286151	RAC2
FBXW10|10517	SFN
FCGR1A|2209	PPIC
FCGR1B|2210	IGFBP6
FCGR1C|100132417	DGKG
FCRLA|84824	SPHK1
FGF14|2259	IL2RG
FGF7|2252	FGF18
FKBP11|51303	TRIM54
FLJ23867|200058	PLAU
FLJ45079|400624	CCL4
FLNC|2318	TLR2
FNDC1|84624	CD70
FOXD1|2297	KLRC2
FOXE3|2301	LAT
FOXM1|2305	BAIAP2L1
FOXP3|50943	XCL2
FRMD5|84978	MADCAM1
FST|10468	FASLG
FZD10|11211	CCL20
GALR2|8811	DKKL1
GBP5|115362	ARR3
GDF10|2662	CCL26
GDF5|8200	TNFSF14
GFPT2|9945	TRAT1
GJA3|2700	PTPLA
GJB2|2706	FCGR1A
GNASAS|149775	LGALS3BP
GOLGA7B|401647	ASIP
GOLGA8C|729786	TNFSF4
GOLGA8DP|100132979	CAPN3
GPR109A|338442	CCL8
GPR109B|8843	TNFRSF17
GPR128|84873	FGF14
GPR133|283383	PTGES
GPR172B|55065	TRAIP
GPR35|2859	CLIC3
GPR68|8111	XCL1
GPR84|53831	TNFRSF18
GPRIN1|114787	SMOC2
GREB1L|80000	IL2RB
GREM1|26585	TG
GREM2|64388	TNFSF9
GRIK1|2897	SPOCK1
GRIK2|2898	AVP
GRIN2D|2906	LIMK1
GSG2|83903	IL9R
GTSE1|51512	PYCARD
GTSF1L|149699	IGFBP1
GZMK|3003	CABYR
HAMP|57817	CD38
HAR1B|768097	LILRB4
HCN4|10021	PLXNB3
HIST1H2BH|8345	FGF7
HJURP|55355	LTB
HLA-DOB|3112	OXT
HMMR|3161	DPYSL5
HOXA11AS|221883	TYROBP
HOXA13|3209	CARD11
HOXB13|10481	LRP8
HSP90AB4P|664618	TNFSF13B
HSPB6|126393	WISP2
HTR2A|3356	ITPKA
HTR3A|3359	ALK
HTRA4|203100	IGF1
IBSP|3381	P2RX5
IFNB1|3456	NAMPT
IFNE|338376	PPP2R2C
IFNG|3458	CCL11
IGDCC4|57722	S100A6
IGF2BP2|10644	SIT1
IGF2BP3|10643	MDK
IGJ|3512	P2RX6
IL17D|53342	KIR2DL4
IL1RN|3557	PSTPIP1
IL20RB|53833	LGALS1
IL26|55801	PNOC
IL27|246778	CCL15
IL6|3569	KLRK1
INHBC|3626	CCL13
INHBE|83729	CCL18
INSL3|3640	CXCL9
INSRR|3645	CHRNA5
IQCF1|132141	CDK1
IQGAP3|128239	SGOL1
ISL2|64843	SPC24
ISM1|140862	SPC25
ITGBL1|9358	PLK1
ITIH1|3697	NUF2
ITLN2|142683	SKA1
ITPKA|3706	CENPA
JAKMIP1|152789	BUB1B
JAKMIP2|9832	CENPK
KAZALD1|81621	CDCA8
KCNE1L|23630	KIF2C
KCNG1|3755	CENPW
KCNH2|3757	PSME2
KCNJ10|3766	CENPM
KCNN4|3783	CCNB1
KCNS2|3788	KIF18B
KDELR3|11015	TOP2A
KEL|3792	AURKA
KIAA1211|57482	CDC20
KIAA1324|57535	NDC80
KIF14|9928	CENPE
KIF15|56992	DBF4
KIF18A|81930	CCNA1
KIF18B|146909	PTTG1
KIF20A|10112	UBE2C
KIF23|9493	PSMB10
KIF2C|11004	CCNA2
KIF4A|24137	POLD4
KLF17|128209	KIF2A
KLHDC7B|113730	PKMYT1
KLK5|25818	PSMA8
KLRC2|3822	NEK2
KRT39|390792	BUB1
LAG3|3902	NCAPH
LAT|27040	CCNB2
LAX1|54900	CDC25C
LEF1|51176	ESCO2
LEMD1|93273	MCM10
LGI1|9211	MYBL2
LGI4|163175	CENPI
LHFPL5|222662	KIF23
LILRP2|79166	BIRC5
LIMK1|3984	NCAPG
LOC100129066|100129066	CCNE1
LOC100133612|100133612	E2F2
LOC100133920|100133920	CDCA5
LOC100144603|100144603	MAD2L1
LOC100188947|100188947	ERCC6L
LOC100188949|100188949	CASC5
LOC150197|150197	CDC6
LOC150622|150622	CDC45
LOC153910|153910	KIF18A
LOC255167|255167	CENPF
LOC26102|26102	KIF20A
LOC286467|286467	CENPH
LOC339240|339240	RRM2
LOC399815|399815	AURKB
LOC399959|399959	GPR68
LOC400891|400891	CCL20
LOC440925|440925	CCL5
LOC648691|648691	CCL13
LPPR4|9890	KCNJ10
LRIT2|340745	CCL8
LRP8|7804	RIPK2
LRRC8E|80131	IL27
LTA|4049	SPHK1
LUM|4060	CCL11
LYPD1|116372	IL23A
MANEAL|149175	SEMA7A
MAP7D2|256714	NCF1
MARCO|8685	IL6
MAT1A|4143	IL17D
MATN3|4148	LAT
MBL2|4153	CXCR3
MEI1|150365	CCL7
MELK|9833	CCL18
MFI2|4241	TLR2
MFSD2A|84879	TLR9
MGC45800|90768	CCL25
MIAT|440823	NFKBIZ
MIR155HG|114614	IL18
MKI67|4288	C3
MLLT11|10962	CCL19
MMP23B|8510	ECM1
MNX1|3110	CEBPB
MOCOS|55034	CXCL9
MOGAT2|80168	ITGB6
MORC1|27136	APOC3
MOXD1|26002	TP73
MRGPRF|116535	CCL26
MS4A15|219995	CD180
MSC|9242	CCL21
MSL3L2|151507	CD14
MSX2|4488	IRGM
MT1A|4489	LY96
MT1DP|326343	TNIP3
MT1X|4501	IL23R
MT2A|4502	AIM2
MUC12|10071	CCR1
MYBL2|4605	SLC11A1
MYEOV|26579	CHST4
MYH6|4624	CXCR6
MYLPF|29895	CCR5
MYO18B|84700	CCL4
NBL1|4681	CYBA
NCAM1|4684	BMPR1B
NCAM2|4685	IL17B
NCAN|1463	ADAM8
NCAPG|64151	PYCARD
NCAPH|23397	KDR
NCRNA00158|54072	PTPRB
NCRNA00189|193629	MMRN2
NEB|4703	S1PR1
NEFL|4747	RASIP1
NEIL3|55247	TAL1
NEK2|4751	EPAS1
NELL2|4753	TEK
NFE2L3|9603	RAPGEF3
NGEF|25791	ROBO4
NKAIN1|79570	APOLD1
NKD1|85407	EPHA4
NKD2|85409	TEK
NKX2-8|26257	FLT4
NPHS1|4868	FLT1
NPTXR|23467	KDR
NUF2|83540	TMEM204
NUMBL|9253	KDR
NXF3|56000	FLT4
ODZ3|55714	NOTCH4
OIP5|11339	APOLD1
OLIG1|116448	TLL1
OMD|4958	ATOH8
OPN5|221391	FLT1
OR13A1|79290	DLL1
OR1J2|26740	ROBO4
OR2AT4|341152	NLRP14
OSR2|116039	ZNF750
OTOF|9381	PDE7B
OTP|23440	EPAS1
OTX1|5013	RASIP1
P2RX2|22953	TRHDE
P2RX6|9127	CDKL2
PAQR9|344838	NR3C2
PATE2|399967	MYO9A
PBK|55872	ADCY5
PCDH7|5099	RAPGEF3
PDCD1|5133	CHRM3
PDCL2|132954	TEK
PDGFRA|5156	PDE2A
PFN4|375189	RPS6KA2
PGLYRP4|57115	NEDD9
PHYHIP|9796	STXBP1
PI15|51050	ADCY5
PIM2|11040	CHRM3
PITX2|5308	RAPGEF3
PKD2L1|9033	RAPGEF4
PKMYT1|9088
PLA2G12B|84647
PLA2G1B|5319
PLA2G5|5322
PLAUR|5329
PLK1|5347
PLTP|5360
PLXNA4|91584
PLXNB3|5365
PMAIP1|5366
PNOC|5368
PNPLA1|285848
POLQ|10721
POM121L9P|29774
POU2AF1|5450
PPAP2C|8612
PPP1R14D|54866
PPP2R2C|5522
PRAME|23532
PRAP1|118471
PRDM12|59335
PRDM6|93166
PRDM8|56978
PRELP|5549
PSAT1|29968
PTCHD1|139411
PTGDS|5730
PTGER1|5731
PTGES|9536
PTHLH|5744
PTK6|5753
PTPN7|5778
PTPRH|5794
PTTG1|9232
PTTG3P|26255
PYCR1|5831
RAB26|25837
RAB27B|5874
RAB6B|51560
RAD54L|8438
RAMP1|10267
RANBP17|64901
RARRES1|5918
RASGEF1C|255426
RDM1|201299
REEP6|92840
REG3G|130120
RGS20|8601
RLTPR|146206
RNASE2|6036
RNASET2|8635
RRM2|6241
RTN4RL1|146760
RYR2|6262
S100A11|6282
SAA1|6288
SAA2|6289
SAA4|6291
SCG5|6447
SCRG1|11341
SEPT3|55964
SERPINA1|5265
SERPINA9|327657
SERPINF1|5176
SGOL1|151648
SH3BGRL3|83442
SHCBP1|79801
SHD|56961
SIRPG|55423
SKA1|220134
SKA3|221150
SLAMF7|57823
SLAMF8|56833
SLC12A8|84561
SLC17A9|63910
SLC30A3|7781
SLC34A2|10568
SLC38A5|92745
SLC6A7|6534
SLC7A7|9056
SLC8A2|6543
SLCO5A1|81796
SLITRK2|84631
SNTG2|54221
SOCS1|8651
SP140|11262
SP5|389058
SPEG|10290
SPHK1|8877
SPIB|6689
SPINK13|153218
SPINK1|6690
SPOCD1|90853
SPOCK1|6695
SRCRB4D|136853
SRD5A2|6716
SRPX2|27286
SSTR3|6753
ST8SIA1|6489
STAR|6770
STEAP3|55240
STK39|27347
STRA6|64220
STYK1|55359
SULT2B1|6820
SYN1|6853
SYNC|81493
SYT13|57586
SYT3|84258
TBX15|6913
TBX18|9096
TFPI2|7980
TGM3|7053
TG|7038
THBS2|7058
THPO|7066
TIGIT|201633
TIMP1|7076
TLCD1|116238
TM7SF4|81501
TMEM119|338773
TMEM45A|55076
TMIE|259236
TMPRSS6|164656
TNFRSF11A|8792
TNFRSF18|8784
TNFRSF6B|8771
TNFRSF9|3604
TNIP3|79931
TNNC2|7125
TOP2A|7153
TOX|9760
TP73|7161
TPX2|22974
TREM1|54210
TRIB3|57761
TRIM36|55521
TRIM54|57159
TRNP1|388610
TROAP|10024
TSKU|25987
TTK|7272
TTLL2|83887
TUBA4B|80086
TUBB3|10381
UBE2C|11065
UBE2S|27338
UGT1A10|54575
UMODL1|89766
UNC93A|54346
UPK2|7379
USH2A|7399
VGLL3|389136
WFDC10B|280664
WFDC3|140686
WIPF3|644150
WISP2|8839
WNT10A|80326
WNT2|7472
WT1|7490
XCL1|6375
XCL2|6846
XKR3|150165
XKR9|389668
ZBED2|79413
ZBTB7C|201501
ZFHX4|79776
ZIC2|7546
ZPBP2|124626

## Sheet: GO analysis
	go_id	go_name	go_diffgene_count	enrichment	pvalue	FDR
UP	GO:0006955	immune response	72	6.27967	1.40065e-35	4.57031e-32
	GO:0007267	cell-cell signaling	56	7.08409	1.08554e-30	1.77106e-27
	GO:0007155	cell adhesion	68	4.58527	4.22692e-25	4.59748e-22
	GO:0007165	signal transduction	106	3.15051	8.72087e-25	7.11405e-22
	GO:0000278	mitotic cell cycle	58	4.8914	6.03953e-23	3.9414e-20
DOWN	GO:0001525	angiogenesis	11	15.8993	5.21034e-10	3.28251e-07
	GO:0018108	peptidyl-tyrosine phosphorylation	5	26.4112	5.47525e-06	0.0017247
	GO:0001945	lymph vessel development	3	108.946	8.84217e-06	0.00185686
	GO:0030154	cell differentiation	9	6.84479	3.11939e-05	0.00491303
	GO:0007165	signal transduction	14	3.94886	5.71097e-05	0.00719582
