# Supplementary material for: The m6A-suppressed P2RX6 activation promotes renal cancer cells migration and invasion through ATP-induced Ca2+ influx modulating ERK1/2 phosphorylation and MMP9 signaling pathway
Source: J Exp Clin Cancer Res. 2019 Jun 3;38:233. doi: 10.1186/s13046-019-1223-y (PMC6547495; doi:10.1186/s13046-019-1223-y)
Supplement: Supplementary file 4 — Table S4. P2RX6 IHC analysis of tissues microarray. (XLSX 10 kb) (XLSX 9 kb) [file 13046_2019_1223_MOESM4_ESM.xlsx]

## Sheet: Sheet1
	Table S5
	P2RX6 IHC analysis of tissue microarray
	P2RX6	n	IOD	P value
	I	103	44663±15772
	II	69	59579±13655
	III	45	82236±23385
	IV	21	131944±32219
	I+II VS III+IV			0.004
	non-meta	198	61452 ± 1855
	meta	40	101849 ± 5435
	M0 VS M1			0.022
	IOD, Integral Optical Density
	*Statistically significant
	P value from ANOVA and Student T-test analysis
		n	median	Min	Max
	P2RX6	238	61725.5	30333	168616
