# Supplementary material for: The m6A-suppressed P2RX6 activation promotes renal cancer cells migration and invasion through ATP-induced Ca2+ influx modulating ERK1/2 phosphorylation and MMP9 signaling pathway
Source: J Exp Clin Cancer Res. 2019 Jun 3;38:233. doi: 10.1186/s13046-019-1223-y (PMC6547495; doi:10.1186/s13046-019-1223-y)
Supplement: Supplementary file 6 — Table S6. P2RX6 m6A in plain text from. (XLSX 15 kb) (XLSX 14 kb) [file 13046_2019_1223_MOESM6_ESM.xlsx]

## Sheet: Sheet1
Table S6
P2RX6's m6A Information
#	Position	Sequence context	Structural context	Score (binary)	Score(knn)	Score (spectrum)	Score (combined)	Decision
1	14	---------GAAAAACGGATGGACTAACCAGAGCGCTCAGCCAGC	N/A	0.81	0.815	0.718	0.774	m6A site (Very high confidence)
2	44	GAGCGCTCAGCCAGCCTGCTGGACTGGCACCCGTGGCTACAGACA	N/A	0.735	0.812	0.728	0.736	m6A site (Very high confidence)
3	64	GGACTGGCACCCGTGGCTACAGACACTCTTGTTTAGCACCATGGA	N/A	0.516	0.595	0.697	0.592	m6A site (Moderate confidence)
4	110	AGCTCCCTGCACAGAAGCAAGGACTCAGGGCATTGCCCCCTCTCT	N/A	0.725	0.766	0.666	0.703	m6A site (Very high confidence)
5	141	ATTGCCCCCTCTCTACCTGAGAACTAGACTCAGCGCCCAGCACTG	N/A	0.592	0.531	0.615	0.598	m6A site (Moderate confidence)
6	146	CCCCTCTCTACCTGAGAACTAGACTCAGCGCCCAGCACTGGATTT	N/A	0.577	0.497	0.573	0.571	m6A site (Moderate confidence)
7	952	AGGTGATTGTTACTATTATTGGACCATTTGAGGAGAGGCAGGTAG	N/A	0.568	0.561	0.487	0.535	m6A site (Low confidence)
8	1725	TGGTTGTAGCTCAGGTCCAGGGACTTCAGGTCTGTGTGGGCCAGC	N/A	0.676	0.734	0.432	0.581	m6A site (Moderate confidence)
9	2002	AGGTCTGAGGCAGAGGAAAAGGACTTACAGGTTAACTGTCCTGGG	N/A	0.734	0.686	0.443	0.615	m6A site (High confidence)
10	2147	CCTACCTCCTGGTACTGTAGAGACTGCTGTGGTGGGGGGCAGCCA	N/A	0.68	0.602	0.399	0.564	m6A site (Moderate confidence)
11	2263	ATTGGCAATAATAGCCCAGGTGACTGTGCATGGAGCACTTACATG	N/A	0.599	0.291	0.486	0.538	m6A site (Low confidence)
12	2457	CATTTGGATTCAGCTTCAATGAACTCCCACCTTGCCCACCCCTTT	N/A	0.61	0.575	0.537	0.579	m6A site (Moderate confidence)
13	2485	ACCTTGCCCACCCCTTTCTTGAACTTCCCCGCCCCCAACTCTCTG	N/A	0.59	0.545	0.505	0.553	m6A site (Low confidence)
14	2517	CCCCAACTCTCTGTGTTGCAGGACTTTCCACTCTGCATTCAGGCA	N/A	0.728	0.797	0.454	0.622	m6A site (High confidence)
15	2631	GGGTAGGGTGGATGAGGAAGGGACTTGTATCCAGCATCAGCTGCA	N/A	0.73	0.647	0.568	0.661	m6A site (High confidence)
16	2733	ATCCACCAGCAACACCAGCAGGACCCAGGTGACATGGCCCAGCTT	N/A	0.542	0.662	0.628	0.582	m6A site (Moderate confidence)
17	2742	CAACACCAGCAGGACCCAGGTGACATGGCCCAGCTTTCAGGGGTG	N/A	0.461	0.583	0.646	0.541	m6A site (Low confidence)
18	2791	CACATCCCTGAGGAAAGGGAGGACTCACGCCTGCCCACCTGCCCC	N/A	0.719	0.787	0.691	0.711	m6A site (Very high confidence)
19	2918	GTCCCAAAAGTTCAGCCACTTGACATATGGATTGGAGCTCAATGA	N/A	0.441	0.555	0.758	0.573	m6A site (Moderate confidence)
20	2952	GAGCTCAATGAGGAAGCCAGAGACCGGCGCCCTGGGACAGACAGA	N/A	0.516	0.673	0.73	0.609	m6A site (High confidence)
21	2966	AGCCAGAGACCGGCGCCCTGGGACAGACAGAGCAAACACACTGGC	N/A	0.672	0.707	0.679	0.676	m6A site (Very high confidence)
22	2970	AGAGACCGGCGCCCTGGGACAGACAGAGCAAACACACTGGCCACT	N/A	0.544	0.636	0.674	0.601	m6A site (High confidence)
23	3072	CCCCTTTCCACCTGCTTAAGGGACACATGCTTCTCCTTTTAGGCC	N/A	0.59	0.677	0.585	0.592	m6A site (Moderate confidence)
24	3262	CAGAAGCTGGGGAGTACAGGGGACAGACTCAGGGGCACTCCCATG	N/A	0.604	0.641	0.443	0.541	m6A site (Low confidence)
25	3266	AGCTGGGGAGTACAGGGGACAGACTCAGGGGCACTCCCATGGCTG	N/A	0.639	0.643	0.435	0.557	m6A site (Low confidence)
26	3614	ACTGCTTCCTATGCTCCTTAGGACCACTGCCCGCATATGACAGAT	N/A	0.546	0.354	0.628	0.569	m6A site (Moderate confidence)
27	3705	ACAGCTGTCAAAAGAAAGCTGGACAACCTGGGCAACATAGCGAGA	N/A	0.647	0.544	0.604	0.624	m6A site (High confidence)
28	4278	AGAGGGCTACGTGCCCTGCTGGACAGAGGTCTCCTGCCTCCTCGG	N/A	0.656	0.764	0.637	0.654	m6A site (High confidence)
29	4418	CGGAGTCTGAATCGGCCTTGGGACCCTGCTTGGCTTCGGGGACCC	N/A	0.527	0.666	0.561	0.547	m6A site (Low confidence)
30	4437	GGGACCCTGCTTGGCTTCGGGGACCCCTGCAAGACGTCCACAGGC	N/A	0.501	0.562	0.605	0.545	m6A site (Low confidence)
31	4770	GGCTCCTCGCCTGAGAGGATAAACTGCACGCGCCACGGGCTATGC	N/A	0.549	0.685	0.59	0.572	m6A site (Moderate confidence)
32	4864	CAGCATCGCCCCCCTTTCGTGGACTGGGAAACACGCCTGACTCCA	N/A	0.732	0.715	0.565	0.664	m6A site (High confidence)
33	4889	GGGAAACACGCCTGACTCCAGGACTTGTGTTGTCCTCACTGCACT	N/A	0.702	0.681	0.516	0.626	m6A site (High confidence)
34	4953	GCTTTTCAGGAGGGCCTGGGGAACTTCGCAGAGCCAGGTCACCCT	N/A	0.59	0.568	0.458	0.536	m6A site (Low confidence)
35	5255	GAAGTGAGGCCAGAGGGCAGGGACAGAGCTGCTGCTGTTCTCTGT	N/A	0.646	0.705	0.435	0.565	m6A site (Moderate confidence)
36	6165	GCCTGTAGGGTGTGGGGGGAGAACTGAGCATGTAGGGCTCAGCTC	N/A	0.6	0.745	0.495	0.565	m6A site (Moderate confidence)
37	6212	CCCCTGTCACTACACGCTGGGGACACACCACACTGCCCGACTTCT	N/A	0.571	0.752	0.569	0.579	m6A site (Moderate confidence)
38	6282	AAAAAAGGCTACCAGGAGCGGGACCTGGAACCCCAGTTTTCCATC	N/A	0.577	0.655	0.666	0.616	m6A site (High confidence)
39	6313	CCCAGTTTTCCATCATCACCAAACTCAAAGGGGTTTCCGTCACTC	N/A	0.468	0.649	0.634	0.543	m6A site (Low confidence)
40	6550	TTCACAGAGGAGTGGCACCTGGACAGGACTTTCAGGGATGTGTAG	N/A	0.607	0.69	0.477	0.559	m6A site (Moderate confidence)
41	6555	AGAGGAGTGGCACCTGGACAGGACTTTCAGGGATGTGTAGGAGGT	N/A	0.709	0.665	0.518	0.63	m6A site (High confidence)
42	6923	AAAAAAAAGCCAGGCCAGAGAAACTGCATTTCCAAAGACTGCCAA	N/A	0.589	0.622	0.483	0.548	m6A site (Low confidence)
43	6938	CAGAGAAACTGCATTTCCAAAGACTGCCAACAGAAAAGAAGGGAG	N/A	0.762	0.66	0.439	0.627	m6A site (High confidence)
44	6969	AGAAAAGAAGGGAGTGTCCAGGACTAATGGCTTGAGCTTGAGAGT	N/A	0.686	0.723	0.503	0.615	m6A site (High confidence)
45	7015	GTGTGAGGTGCTGGGGCATGGAACTTCCCTGTAGCCCTGCTCCCT	N/A	0.542	0.576	0.507	0.529	m6A site (Low confidence)
46	7382	CCCATGCCATGCCATGCATGAGACTATGGCCTCCTAGAGGGTCCC	N/A	0.637	0.529	0.528	0.588	m6A site (Moderate confidence)
47	7466	CACCACGCAGCAGCCAAGCTGAACTTTCACACCAGGCATCATGAG	N/A	0.729	0.731	0.546	0.656	m6A site (High confidence)
48	8071	CAAATTTTGGTTGAGACAAGAGACTTGTCTCAAGAGATGGACATG	N/A	0.706	0.519	0.421	0.583	m6A site (Moderate confidence)
49	8089	AGAGACTTGTCTCAAGAGATGGACATGGGCACAAGGCTTCCTGGT	N/A	0.692	0.674	0.474	0.604	m6A site (High confidence)
50	8174	CTTCAGTCTGCCTTACAGGGGGACAGGGTTAATGACTTGATGGGG	N/A	0.576	0.555	0.654	0.606	m6A site (High confidence)
51	8186	TTACAGGGGGACAGGGTTAATGACTTGATGGGGCCAACATCCCTT	N/A	0.517	0.375	0.64	0.559	m6A site (Moderate confidence)
52	8278	GCCCAGCCAGGCCAACCTTGAGACTTGCCTCCTAGGGAGAGAACG	N/A	0.59	0.628	0.458	0.539	m6A site (Low confidence)
53	10802	ACTTCAAAGACCACCCACATGGACAGCCCAGCCCAGGTGGCAGGT	N/A	0.662	0.652	0.363	0.542	m6A site (Low confidence)
54	11793	GAAGAGGAGAGGCAGACACAGGACATAGGTAGGGACAAAGAAGCA	N/A	0.67	0.689	0.51	0.607	m6A site (High confidence)
55	11805	CAGACACAGGACATAGGTAGGGACAAAGAAGCAGAGCATGTGGCT	N/A	0.646	0.713	0.521	0.599	m6A site (Moderate confidence)
56	12269	GTCCCCATGCCGGGCATCAAAAACTCACCCTCCCAAGGTATCTTC	N/A	0.485	0.488	0.627	0.542	m6A site (Low confidence)
57	12320	CCTGATCTGTCATCCAAATTGGACCAGAGGAGCTAGACCTGGAAG	N/A	0.569	0.752	0.673	0.62	m6A site (High confidence)
58	12366	ATCACTTCCGCATCCACCAGGGACAGAACTGTCAGGAGGGAAGGG	N/A	0.675	0.625	0.642	0.659	m6A site (High confidence)
59	12371	TTCCGCATCCACCAGGGACAGAACTGTCAGGAGGGAAGGGGCAGG	N/A	0.691	0.81	0.643	0.678	m6A site (Very high confidence)
60	13018	GCTAACTGCTGGGTCGACGAGGACTGCCCCGAAGGGGAGGGAGGC	N/A	0.763	0.779	0.517	0.665	m6A site (High confidence)
61	13446	CCCCTGCTGGCCCAGGCCCAGAACTTCACACTGTTCATCAAAAAC	N/A	0.672	0.826	0.495	0.609	m6A site (High confidence)
62	13672	TGTCCCGTGTTCCGCATTGGGGACCTCGTGGCCAAGGCTGGAGGG	N/A	0.537	0.695	0.577	0.561	m6A site (Moderate confidence)
63	13854	GTTCACTGGGATTGTGACCTGGACACCGGGGACTCTGGCTGCTGG	N/A	0.564	0.68	0.497	0.543	m6A site (Low confidence)
64	13863	GATTGTGACCTGGACACCGGGGACTCTGGCTGCTGGCCTCACTAC	N/A	0.667	0.771	0.582	0.638	m6A site (High confidence)
65	13986	CCCTCTCACTGTGGCGGCCAGGACAGACCACACCCAGGCCCAGGC	N/A	0.637	0.793	0.682	0.663	m6A site (High confidence)
66	13990	CTCACTGTGGCGGCCAGGACAGACCACACCCAGGCCCAGGCCTCT	N/A	0.44	0.572	0.657	0.533	m6A site (Low confidence)
67	15987	TTACATAGGGCTGAGACCCAGGACTCAGGCTTGGGCTGGGGGTTT	N/A	0.671	0.42	0.351	0.53	m6A site (Low confidence)
68	16032	ATAGAGTCAATTGACAAGTTGGACAGAGGTCTGGCAGGGCCAGCC	N/A	0.61	0.652	0.461	0.552	m6A site (Low confidence)
69	16108	AGCCTTCTTTCCTGCCCACAGGACAGCCACTCACTGGTGGGAGCA	N/A	0.63	0.749	0.451	0.564	m6A site (Moderate confidence)
70	16617	AGAAGCCCATTTCTACTGGAGGACAAAGTATGAGGAGGTGAGCTG	N/A	0.57	0.401	0.495	0.531	m6A site (Low confidence)
71	16656	GAGCTGAGGTCGCTCTGCTTGGACCCTGGGTTCTGCCACACTTAG	N/A	0.513	0.559	0.55	0.53	m6A site (Low confidence)
72	16851	GGCCACTGCTGCTGGGAGTCAGACACAGACACCAGGATGGCCCTG	N/A	0.429	0.6	0.66	0.53	m6A site (Low confidence)
73	16857	TGCTGCTGGGAGTCAGACACAGACACCAGGATGGCCCTGTCCAAG	N/A	0.476	0.682	0.673	0.565	m6A site (Moderate confidence)
74	17138	CGACAGAACCTGACCCGTGGAGACTGGGAGAGCCCAGCAGGCACC	N/A	0.609	0.657	0.557	0.591	m6A site (Moderate confidence)
75	18280	AGGAAGCTGATGTCATGGCTGGACAAAGTCACGGAGTAAAGCCAG	N/A	0.685	0.784	0.521	0.624	m6A site (High confidence)
