# Supplementary material for: The m6A-suppressed P2RX6 activation promotes renal cancer cells migration and invasion through ATP-induced Ca2+ influx modulating ERK1/2 phosphorylation and MMP9 signaling pathway
Source: J Exp Clin Cancer Res. 2019 Jun 3;38:233. doi: 10.1186/s13046-019-1223-y (PMC6547495; doi:10.1186/s13046-019-1223-y)
Supplement: Supplementary file 7 — Table S7. Correlation between METTL14 and P2RX6. (XLSX 12 kb) (XLSX 11 kb) [file 13046_2019_1223_MOESM7_ESM.xlsx]

## Sheet: Sheet1
Table S7
R2: Correlation between METTL14 and P2RX6
Samplename	METTL14 227601_at	P2RX6 206880_at		Samplename	METTL14 227601_at	P2RX6 206880_at
gsm278765	7.18	5.67		gsm278812	7.4	5.31
gsm278766	7.25	5.24		gsm278813	6.83	5.89
gsm278767	6.96	5.66		gsm278814	8.01	6.38
gsm278768	7.06	5.34		gsm278815	6.87	6.55
gsm278769	7.27	5.63		gsm278816	6.4	6
gsm278770	7.11	5.34		gsm278817	9.08	4.04
gsm278771	7.26	5.46		gsm278818	7.92	4.66
gsm278772	7.05	5.74		gsm278819	7.42	3.82
gsm278773	7.42	5.5		gsm278820	7.96	4.43
gsm278774	6.81	6.13		gsm278821	7.65	5.01
gsm278775	7.4	6.25		gsm278822	7.31	5.04
gsm278776	8.23	6.41		gsm278823	8.1	3.49
gsm278777	7.52	6.02		gsm278824	6.95	5.83
gsm278778	7.43	6.08		gsm278825	6.98	5.43
gsm278779	8.04	6.16		gsm278826	7.68	5.14
gsm278780	7.38	6.48		gsm278827	7.4	5.33
gsm278781	6.97	5.84		gsm278828	6.95	5.42
gsm278782	7.27	5.9		gsm278829	7.28	5.25
gsm278783	7.24	6.49		gsm278830	6.82	5.25
gsm278784	7.16	4.92		gsm278831	6.95	6.6
gsm278785	6.91	5.56		gsm278832	7.38	5.3
gsm278786	6.94	5.21		gsm278833	7.24	4.91
gsm278787	7.18	6.49		gsm278834	7.35	4.84
gsm278788	6.6	6.06		gsm278835	7.09	4.04
gsm278789	6.48	5.04		gsm278836	7.36	4.37
gsm278790	7.3	5.19		gsm278837	7.26	5.3
gsm278791	6.6	6.04		gsm278838	7	5.33
gsm278792	7.11	5.72		gsm278839	7.35	4.57
gsm278793	6.88	6.09		gsm278840	7.62	5.32
gsm278794	7.4	5.83		gsm278841	7.65	5.58
gsm278795	7.28	6.18		gsm278842	7.2	5.02
gsm278796	7.26	5.61		gsm278843	6.91	5.24
gsm278797	6.3	6.2		gsm278810	6.58	5.72
gsm278798	6.73	6.25		gsm278811	6.23	6.39
gsm278799	6.67	5.97
gsm278800	6.56	5.09
gsm278801	6.62	5.22
gsm278802	6.69	6.11
gsm278803	6.87	5.45
gsm278804	6.56	3.51
gsm278805	6.55	5.55
gsm278806	6.7	6.63
gsm278807	6.93	5.7
gsm278808	6.76	5.96
gsm278809	7.66	4.57
